# Supplementary material for: Adaptations of data mining methodologies: a systematic literature review
Source: PeerJ Comput Sci. 2020 May 25;6:e267. doi: 10.7717/peerj-cs.267 (PMC7924527; doi:10.7717/peerj-cs.267)
Supplement: Supplemental Information 2 — File starts with Definitions page—it lists and explains all columns definitions as well as SLR scoring metrics. Second page contains"Peer reviewed" texts while next one "grey" literature corpus. [file peerj-cs-06-267-s002.xlsx]

## Sheet: Definitions
		ITEM	DEFINITION	COMMENT
	RAW DATA	Running Nr.	Sequental numbering in the final text corpus
		Number on raw extracted data	Number on combined initial raw data extraction
		Database (incl.)	Source database where publication was retrieved	None of Web of Science retrieved publications ended up in the primary text corpus
		Scopus	Scopus database
		Google Scholar	Google Scholar database
		Authours
		Title
		Year
		Source Title	Conference proceedings or Journal	N/A in case the publication is book or PhD/Master Thesis
		Document Type	Article, Conference paper, book	Available for 'white' literature
	RELEVANCY AND QUALITY SCREENING DATA	Inclusion Criteria	Fullfillment of language and minimum length criteria	Yes/No, for primary text corpus all Yes
		Inclusion Criteria Decision	Accept/Reject based on Inclusion criteria fullfillment	Accept/Reject, for primary text corpus all Accept
		Relevance criteria 1.1., 2.1., 3.1	Relevance Criteria applied in 3 -step screening procedure	First-Tier Screening decision - relevance evaluated by Title; Second -Tier Screening decision - relevance evaluated by Abstract, Introduction, Conclusion; Third-Tier Screening decision - relevance evaluated based on full text
		Relevance criteria 2.1., 2.2., 2.3
		Quality Evaluation	Score from 0 to 3 based on Evaluation by Scoring Metrics (please refer below)
		Qualification for primary text corpus	Accept (quality scoring 2,3) or Reject (quality scoring 0, 1, 2)
	METADATA AND RESPECTIVE CLASSIFICATION	Classification 1, 2	Respective mapping to application ('As-is") vs adaptation research studies
		Content - short description	Publication abstract
		Adaptation degrees	Study adaption levels mappings
		Level 1 - As-is	Study applied methodology 'As-is' without changes
		Level 2 - Modification	Study modified data mining methodology
		Level 3 - Extension	Study extended data mining methodology
		Level 4 - Integration	Study mergered/combined data mining methodology
		Short description of adaptation	Description of introduced	Applicable to Modification, Extension, Integration categories
		For what purpose is it done?	Short description on purposes/problems addressed/gaps filled in	Applicable to Modification, Extension, Integration categories
		Goals/results/impact achieved	Summary of major deliveries of the study, contributions	Applicable to Modification, Extension, Integration categories
		Additional by-products/artefacts	Additional artefacts proposed, presented in study (eg. workflows, IS architectures, business process descriptions, etc.)	Applicable to Modification, Extension, Integration categories
		Purpose or Domain mapping	Modification' scenario mapping to domain, 'Extension' scenario texts mapping to adaptation purposes, 'Integration' scenario texts mapping to adaptations purposes
		NB! Some of attributes were not available for Google Scholar retrieved "grey" literature
		NB! Total peer-reviewed corpus is 157 including our own research in progress paper published in Conference proceedings.
		Since current study is overlapping with this, we have excluded it from evaluated text corpus, therefore, in the current publication we refer to 156 studies (not 157).
			SCORING METRICS
			Score	Criteria Definition
			3	Data mining and analytics methodology or framework is presented in full. All steps described
				and explained. Data mining process is clearly presented, tests performed, results compared and
				evaluated. There is clear proposal on usage, application, deployment of solution in organization’
				s business process(es) and IT/IS system and/or prototype is developed and/or implementation is
				executed. Success factors described and presented
			2	Data mining and analytics methodology or framework is presented, some process steps are missing,
				but they do not impact the holistic view and understanding of the performed work. Data mining
				process is clearly presented, tests performed, results compared and evaluated. There is clear proposal
				on usage, application, deployment of solution in organization’ s business process(es) and IT/IS
				system(s)
			1	Data mining and analytics methodology or framework is presented, but some key phases and process
				steps are missing. Data mining process is not presented in full, focus on one or some aspects (eg.
				method, algorithm)
			0	Data mining and analytics methodology or framework not presented as holistic approach. Data
				mining process is presented on fragmented basis, study limits itself to some aspects (eg. method or
				technique discussion, etc.)

## Sheet: "Peer-reviewed" studies
Running No.	Number on raw extracted data	Database	Authors	Title	Year	Source title	Volume	Issue	Art. No.	Page start	Page end	Page count	Cited by	DOI	Link	Document Type	EID	Publisher	Inclusion criteria: Min length (no. of pages) and language	Inclusion Criteria Decision	Relevance Criteria 1.1 - Is the study about data mining or data analytics approach within banking?	Relevance Criteria 1.2 -Is the study introducing/describing data mining or data methodology/framework or modifying existing approaches?	First-Tier Relevance Decision	First-Tier Relevance decision short motivation (based on Title)	Relevance Criteria 2.1 - Is the study about data mining or data analytics approach within banking?	Relevance Criteria 2.2 -Is the study introducing/describing data mining or data methodology/framework or modifying existing approaches?	Availability	Second-Tier Relevance decision short motivation (based on Abstract, Introduction, Conclusion)	Relevance Criteria 3.1 - Is the study about data mining or data analytics approach within banking? (Full text evaluation)	Relevance Criteria 3.2 -Is the study introducing/describing data mining or data methodology/framework or modifying existing approaches? (Full text evaluation)	Note on Data Mining process disclosure	Quality Evaluation (Scoring Metrics)	Qualification for primary text corpus	Classification 1 - application study	Classification 2 - adaptation study	Content - short description	Level - As-is Application	Level 2 - Modification	Level 3 - Extension	Level 4 - Integration	Short description of adaptation	For what purpose it is done?	Goals/results/impact achieved?	Additional by-products/artefacts	Purpose or Domain mapping (depending on adaptation scenario)
1	4	Scopus	Lee, Wenke, Stolfo, Salvatore J., Mok, Kui W.	Data mining framework for building intrusion detection models	1999	Proceedings of the IEEE Computer Society Symposium on Research in Security and Privacy	0	0	0	120	132	13	329	0	https://www.scopus.com/inward/record.uri?eid=2-s2.0-0032676506&partnerID=40&md5=4271aacb96bb71004d854d8cd2ff6bd1	Article	2-s2.0-0032676506		Accept	Accept	Yes	Yes	Accept	As can be derived from Title of publication, study is concerned with data mining framework AND it is introduced to achieve concrete purposes. Domain is in scope - IS security. Accept	Y	Y	Y	Accept	Y	Y	DM process (by steps) described	2	Accept	Y	N	DIn this paper, we describe a data mining framework for adaptively building Intrusion Detection (ID) models. The central idea is to utilize auditing programs to extract an extensive set of features that describe each network connection or host session, and apply data mining programs to learn rules that accurately capture the behavior of intrusions and normal activities. These rules can then be us…	As-Is	N	N	N		N/A	N/A
2	7	Scopus	Lee, W., Stolfo, S.J., Mok, K.W.	Adaptive intrusion detection: A data mining approach	2000	Artificial Intelligence Review	14	6	0	533	567	35	189	10.1023/A:1006624031083	https://www.scopus.com/inward/record.uri?eid=2-s2.0-0034455983&doi=10.1023%2fA%3a1006624031083&partnerID=40&md5=303f781907855903603d74d51d016e18	Article	2-s2.0-0034455983		Accept	Accept	Yes	Yes	Accept	Text is about DM approach for specific purpose, approach is introduced. There is no info on domain only.	Y	Y	Y	Accept	Y	Partially	DM process partially, otherwise algo	2	Accept	Y	N	DM Process for adaptively building Intrusion Detection models; adaptations performed in the method./techniques application part which improves reusability of the model/integrated pipeline and eases its adoption to potential changes in infrastructure, data etc. Extensive case study evaluation is performed	As-Is	N	N	N		N/A	N/A
3	8	Scopus	Chen, W.-H., Hsu, S.-H., Shen, H.-P.	Application of SVM and ANN for intrusion detection	2005	Computers and Operations Research	32	10	0	2617	2634	18	171	10.1016/j.cor.2004.03.019	https://www.scopus.com/inward/record.uri?eid=2-s2.0-13544269338&doi=10.1016%2fj.cor.2004.03.019&partnerID=40&md5=788f177cae9d2569f5907997aea7130b	Article	2-s2.0-13544269338		Accept	Accept	Undecided	Undecided	Accept	Study concerns specific DM techniques application (SVM and ANN) to address specific task. There is no info in title if the study broadly addresses/documents also methodology or framework for this task, domain is unclear too. Not enough info to make conclusions, accept for next evaluation stage.	Y	Y	Y	Accept	Y	Partially	DM process partially, otherwise algo	2	Accept	Y	N	In this study, we explore the feasibility of applying an Arti6cial Neural Network (ANN) and Support Vector Machine (SVM) to predict attacks based on frequency-based encoding techniques. The goal of using ANN and SVM for attack detection is to develop a generalization capability from limited training data. In addition to comparing the ANN and SVM performances, we demonstrate ther encoding methods …	As-Is	N	N	N		N/A	N/A
4	9	Scopus	Chien, C.-F., Chen, L.-F.	Data mining to improve personnel selection and enhance human capital: A case study in high-technology industry	2008	Expert Systems with Applications	34	1	0	280	290	11	159	10.1016/j.eswa.2006.09.003	https://www.scopus.com/inward/record.uri?eid=2-s2.0-34248545092&doi=10.1016%2fj.eswa.2006.09.003&partnerID=40&md5=59050b14e766278a507461b58ecef103	Article	2-s2.0-34248545092		Accept	Accept	Yes	Yes	Accept	Study is concerned with data mining methods to achieve concrete organizational goals, it also introduces DM approach, domain is within the scope of research. Accept for further evaluation.	Y	Y	Y	Accept	Y	Y	DM process presented in all its phases/deliveries	3	Accept	Y	Y	This study developed a data mining framework to extract useful rules from the relationships between personnel profile data and their work behaviors. Furthermore, we developed useful strategies with domain experts in the case company and most of the suggestions have been implemented. With an effective personnel selection process, organizations can find the suitable talents at the first time to imp…		Y			Additional interpretation and knowledge extraction phase that resulted in development of recuirtment strategies based on discovered rules structured according to recruitment channels, education, and work experience. Enhanced deployment phase with usage of discovered knowledge - New recruitment and retention strategy has resulted in number of long-term programmes and changes to HR practices.	Actionability, data -driven based HR policies, significant improvements in HR policies and practices	Significant adjustment to HR strategy and practices - Company has entered partnerships with universities, designed employee referral programme, executed some job functions and roles redesign, implemented job rotation mechanims and mentoring system for newly hired and potential empkoyees.	Conceptual analysis framework	Case study - HR domain
5	11	Scopus	Mobasher, B.	Data mining for Web personalization	2007	Lecture Notes in Computer Science (including subseries Lecture Notes in Artificial Intelligence and Lecture Notes in Bioinformatics)	4321 LNCS	0	0	90	135	46	137	0	https://www.scopus.com/inward/record.uri?eid=2-s2.0-35348968987&partnerID=40&md5=95ec18c9abb018c95b8978b5c9ed2887	Conference Paper	2-s2.0-35348968987		Accept	Accept	Yes	Yes	Accept	Study concerns data mining approach, introduces it within relevant domain, therefore accept.	Y	Y	Y	Accept	Y	Y	DM process presented in all its phases/deliveries	3	Accept	Y	Y	In this chapter we present an overview of Web personalization process viewed as an application of data mining requiring support for all the phases of a typical data mining cycle. These phases include data collection and preprocessing, pattern discovery and evaluation, and finally applying the discovered knowledge in real-time to mediate between the user and the Web. This view of the personalizati…			Y		Deployment enhancements in the context and architecture of Web personalization systems. We have also presented a number of specific recommendation algorithms for combining the discovered knowledge with the current status of a user’s activity in a Web site to provide personalized content to a user. The approaches we have detailed show how pattern discovery techniques such as clustering, associatio…	Actionabiliy and model integration into wider Web personalization applications	Data, algo, design adjustments to integrate into more comprehensive system	Summary of the primary tasks and elements in usage data preprocessing (with architectural view). Evaluation based not only on model performance in terms of accuracy, but also scalability (performance), usability, user evaluation when integrated into infrastructure/system.	Systems/integrated applications
6	15	Scopus	Koonce, D.A., Tsai, S.-C.	Using data mining to find patterns in genetic algorithm solutions to a job shop schedule	2000	Computers and Industrial Engineering	38	3	0	361	374	14	92	10.1016/S0360-8352(00)00050-4	https://www.scopus.com/inward/record.uri?eid=2-s2.0-0034294996&doi=10.1016%2fS0360-8352%2800%2900050-4&partnerID=40&md5=d0c66235a8bdae9472500e6bb5c2f3f7	Article	2-s2.0-0034294996		Accept	Accept	Undecided	Undecided	Accept	Study addresses particular DM task (algo solution to job shop schedule) with specific DM technique (DM pattern finding). Domain is unclear. Not enough info for conclusions, accept for next stage evaluation.	Y	Y	Y	Accept	Y	Y	DM process presented in all its phases/deliveries	2	Accept	Y	N	This paper presents a novel use of data mining algorithms for the extraction of knowledge from a large set of job shop schedules. The purposes of this work is to apply data mining methodologies to explore the patterns in data generated by a genetic algorithm performing a scheduling operation and to develop a rule set scheduler which approximates the genetic algorithm's scheduler.	As-Is	N	N	N		N/A	N/A
7	16	Scopus	Shyu, M.-L., Xie, Z., Chen, M., Chen, S.-C.	Video semantic event/concept detection using a subspace-based multimedia data mining framework	2008	IEEE Transactions on Multimedia	10	2	0	252	259	8	89	10.1109/TMM.2007.911830	https://www.scopus.com/inward/record.uri?eid=2-s2.0-38349183005&doi=10.1109%2fTMM.2007.911830&partnerID=40&md5=bc809add76b3595185f8427f671d482d	Article	2-s2.0-38349183005		Accept	Accept	Yes	Yes	Accept	Study is concerned with specific DM framework addressing DM task (video semantic event/concept detection). Domain is unclear. Accept.	Y	Y	Y	Accept	Y	Y	DM process presented in all its phases/deliveries	2	Accept	Y	N	Abstract—In this paper, a subspace-based multimedia data mining framework is proposed for video semantic analysis, specifically video event/concept detection, by adressing two basic issues, i.e., semantic gap and rare event/concept detection. The proposed framework achieves full automation via multimodal content analysis and itelligent integration of distance-based and rule-based data mining tech…	As-Is	N	N	N		N/A	N/A
8	17	Scopus	D'Oca, S., Hong, T.	Occupancy schedules learning process through a data mining framework	2015	Energy and Buildings	88	0	0	395	408	14	79	10.1016/j.enbuild.2014.11.065	https://www.scopus.com/inward/record.uri?eid=2-s2.0-84920268971&doi=10.1016%2fj.enbuild.2014.11.065&partnerID=40&md5=fad95ec2d0e44a338d97da08e3ff309a	Article	2-s2.0-84920268971		Accept	Accept	Yes	Yes	Accept	Study is concerned with DM framework and addresses specific case study. Domain is within the scope. Accept.	Y	Y	Y	Accept	Y	Y	DM process presented in all its phases/deliveries	2	Accept	Y	N	Using the Knowledge Discovery in Database (KDD) process, a data mining learning process was proposed to extrapolate officeoccupancy patterns and working user profiles from big datastreams. A three-step data mining schedule learning method wasapplied to a data set along with the open source data mining pro-gram RapidMiner to provide insights into patterns of occupancy in16 offices located in Frank…	As-Is	N	N	N		N/A	N/A
9	19	Scopus	Braha, D., Shmilovici, A.	Data mining for improving a cleaning process in the semiconductor industry	2002	IEEE Transactions on Semiconductor Manufacturing	15	1	0	91	101	11	74	10.1109/66.983448	https://www.scopus.com/inward/record.uri?eid=2-s2.0-0036474654&doi=10.1109%2f66.983448&partnerID=40&md5=4c6fac10bc63605fae36bfd7e9602e94	Article	2-s2.0-0036474654		Accept	Accept	Undecided	Undecided	Accept	Study addresses particular DM task (improving cleaning process), domain is within the scope (enginerring/technology business process). Not enough info for conclusions as regards whether methodology or framework is explicitly present or not, accept for next stage evaluation.	Y	Y	Y	Accept	Y	Y	DM process presented in all its phases/deliveries	2	Accept	Y	N	This paper presents a comprehensive and successful application of data mining methodologies to the refinement of a new dry cleaning technology that utilizes a laser beam for the removal of micro-contaminants. Experiments with three classification-based data mining methods (decision tree induction, neural networks, and composite classifiers) have been conducted. The composite classifier architectu…	As-Is	N	N	N		N/A	N/A
10	20	Scopus	Singh, K., Guntuku, S.C., Thakur, A., Hota, C.	Big Data Analytics framework for Peer-to-Peer Botnet detection using Random Forests	2014	Information Sciences	278	0	0	488	497	10	71	10.1016/j.ins.2014.03.066	https://www.scopus.com/inward/record.uri?eid=2-s2.0-84901827682&doi=10.1016%2fj.ins.2014.03.066&partnerID=40&md5=d3b6f6c0758f04fd01213becb8490501	Article	2-s2.0-84901827682		Accept	Accept	Yes	Yes	Accept	Study addresses particular DM task (PtpP botnet detection) with specific DM technique (RF) and introduces Data Analytics framework. Domain is within the scope (IS/IS security). Accept	Y	Y	Y	Accept	Y	Y	DM process presented in all its phases/deliveries	3	Accept	Y	Y	In this paper the authors build up on the progress of open source tools like Hadoop, Hive and Mahout to provide a scalable implementation of quasi-real-time intrusion detection system. The implementation is used to detect Peer-to-Peer Botnet attacks using machine learning approach. The contributions of this paper are as follows: (1) Building a distributed framework using Hive for sniffing and pro…			Y		Authours went beyound classical DM and proposed much more comprehensive approach incorporating deployment/implementation design in DM process which resulted not in model as such, but scaled and integrated solution (scalable network threat detection framework). The framework consists of the 3 following components: a. Traffic Sniffer Module for pre-processing packets, b. Feature Extraction Module f…	To design implementation of DM algo	The paper offered the following contributions (all tested and implemented as integrated system): 1. A scalable packet capture module to process high bandwidths of data in a quasi-real-time (within 5–30 s delay). 2. A distributed dynamic feature extraction framework to characterize flow statistics of packet captures. 3. A Peer-to-Peer security threat detection module which classifies malicious tra…	Presented Test bed for capturing malicious network activity, associated high-level system view and workflow.	Systems/integrated applications
11	24	Scopus	Smith, K.A., Willis, R.J., Brooks, M.	An analysis of customer retention and insurance claim patterns using data mining: A case study	2000	Journal of the Operational Research Society	51	5	0	532	541	10	58	10.1057/palgrave.jors.2600941	https://www.scopus.com/inward/record.uri?eid=2-s2.0-0033748604&doi=10.1057%2fpalgrave.jors.2600941&partnerID=40&md5=d9ec442b1ed29120baf26595a6154b19	Article	2-s2.0-0033748604		Accept	Accept	Undecided	Undecided	Accept	Study addresses DM case study, domain is within the scope, there is not enough information on methodology and/or framework to make definitive conclusion. Accept for next stage evaluation.	Y	Y	Y	Accept	Y	Partially	DM process partially, insights generation, otherwise method	3	Accept	Y	Y	The insurance industry is concerned with many problems of interest to the operational research community. This paper presents a case study involving two such problems and solves them using a variety of techniques within the methodology of data mining. The ®rst of these problems is the understanding of customer retention patterns by classifying policy holders as likely to renew or terminate their …		Y			Knowledge discovery and DM process is viewed as holistic framework. The purpose of this holistic approach to data mining is to ensure a full integration of the results with existing business knowledge and procedures. Authours solve two business problems taking into account steps to ensure actionability, the outcomes of both solutions are used to create price-setting methdology.	To ensure actionability/competetiveness and improved performance/business result based on created and implemented framework	The overall effect is a methodology for balancing the portfolio of policies in terms of pro®tability and continued growth and retention.	Series of tested hypotheses resulting in analytical by-products/insights	Case study - financial services/insurance domain
12	39	Scopus	Alazab, M., Venkatraman, S., Watters, P., Alazab, M.	Zero-day malware detection based on supervised learning algorithms of API call signatures	2010	Conferences in Research and Practice in Information Technology Series	121	0	0	171	182	12	39	0	https://www.scopus.com/inward/record.uri?eid=2-s2.0-84870509534&partnerID=40&md5=3d1d9cd3c418f8686954d285973c7fdf	Article	2-s2.0-84870509534		Accept	Accept	Undecided	Undecided	Accept	Study is concerned with data mining methods (supervised algos) to achieve concrete purposes (malware detection). Domain is within the scope (CS). Not enough info to make definitie conclusions on data mining methodology or framework, Accept for next evaluation stage.	Y	Y	Y	Accept	Y	Y	DM process presented in all its phases and deliveries	3	Accept	Y	Y	In this paper, we have proposed and evaluated a novel method of employing several data mining techniques to detect and classify zero-day malware with high levels of accuracy and efficiency based on the frequency of Windows API calls. This paper describes the methodology employed for the collection of large data sets to train the classifiers, and analyses the performance results of the various dat…			Y		Similarly to [20], authours went beyond classical DM and proposed much more comprehensive approach incorporating deployment/implementation design in DM process which resulted not in model as such, but scaled and integrated solution. Authours constructed and automated 3 groups of processes; In the first group, the following 3 steps have been employed: Step 1: Unpack the malware and disassemble the…	To design implementatino of DM algo and address data collection, extraction and processing which is very specific in the addressed business problem.	Overall, the salient achievements of the research reported in this paper are: - The proposed machine learning framework has resulted in high accuracies in malware detection. This is attributed to the unique feature selection of API sequences and the development of a fully-automated system used for evaluating data mining algorithms on large datasets of unknown malware. - The proposed system is eff…	Presented high-level system view, designed detailed workflow/processes and automated them.	Systems/integrated applications
13	44	Scopus	Strohbach, M., Ziekow, H., Gazis, V., Akiva, N.	Towards a Big Data Analytics Framework for IoT and Smart City Applications	2015	Modeling and Optimization in Science and Technologies	4	0	0	257	282	26	34	10.1007/978-3-319-09177-8-11	https://www.scopus.com/inward/record.uri?eid=2-s2.0-84975736393&doi=10.1007%2f978-3-319-09177-8-11&partnerID=40&md5=723fa4985ce2bc148211e6b64f94f263	Book Chapter	2-s2.0-84975736393		Accept	Accept	Yes	Yes	Accept	Study addresses DA framework within designated domain (CS, IoT). Accept	Y	Y	Y	Accept	Y	Partially	DA IS Architecture, elements of analytics	3	Accept	Y	Y	There is still a gap in combining the current state-of-the art in an integrated framework that would help reducing development costs and enable new kind of services. In this chapter we show how such an integrated Big Data analytical framework for Internet of Things and Smart City application could look like. The contributions of this chapter are threefold: (1) we provide an overview of Big Data a…			Y		Authours went beyound classical DM and proposed much more comprehensive approach incorporating deployment/implementation design in DM process which resulted not only in model as such, but scaled and integrated solution. Essentially, authours proposed methodology and integrated system design to address major motivaition - key components such as data, sources, algorithms, IoT architectures and Big …	To achieve operational value, usability.	We believe that an analytical Big Data framework along with appropriate toolboxes can add significant value both to required development effort and insights that can be derived from the data. While there are Big Data machine learning libraries such as Mahout [ 42], as well as frameworks for model learning on top of Hadoop [ 48], we are not aware of fully integrated analytical frameworks that comb…	Big Data Analytics Stream Processing framework is presented. Excellent insights (lessons learnt) on constructing ML in combination with stream processing.	Environment
14	48	Scopus	Mahmood, A., Shi, K., Khatoon, S., Xiao, M.	Data mining techniques for wireless sensor networks: A survey	2013	International Journal of Distributed Sensor Networks	2013	0	406316	0	0	N/A	32	10.1155/2013/406316	https://www.scopus.com/inward/record.uri?eid=2-s2.0-84881463919&doi=10.1155%2f2013%2f406316&partnerID=40&md5=5d92d3cdee03ce3a8066022cdf32be73	Review	2-s2.0-84881463919		Accept	Accept	Undecided	Undecided	Accept	Study concerns usage of DM techniques for tasks within specific environment. There is not enough info to conclude on DM methodology and framework. Domain is within the scope and usage patterns collected by survey might be relevant. Accept for next stage evaluation.	Y	Y	Y	Accept	Y	Partially	DA IS Architecture, elements of analytics	3	Accept	Y	Y	In this paper, we analyzed, discussed, and compared the related existing research approaches. We observed that the techniques intended for mining sensor data at the network side are helpful for taking real-time decision aswell as serve as prerequisite for development of effective mechanism for data storage, retrieval, query, and transaction processing at central side.Moreover, we have presented p…			Y		Authours have undertaken very systematic, scientifically robust approach. Authours classified existing DM techniques for WSN and associated studies and performed their comprehensive comparative analysis based on comprehensive, uniform taxonomy consisting of 6 categories - input sensor data, processing architecture, DM method, node properties, application area, and implementation. Based on compara…	To address shortcomings in existing frameworks, address specifics/perform adaptation of DM techniques to specifics of WSN data, and to satisfy the requirements for such WSN framework.	Traditional data mining techniques are not directly applicable to WSNs due to the nature of sensor data, their special characteristics, and limitations of the WSNs.This work provides an overview of how traditional data mining algorithms are revised and improved to achieve good performance in a wireless sensor network environment. A comprehensive survey of existing data mining techniques and their…	High-level architecture and system design view; proposals on design with respect to data capturing, processing, etc.	Environment
15	49	Scopus	Weckman, G.R., Ganduri, C.V., Koonce, D.A.	A neural network job-shop scheduler	2008	Journal of Intelligent Manufacturing	19	2	0	191	201	11	32	10.1007/s10845-008-0073-9	https://www.scopus.com/inward/record.uri?eid=2-s2.0-40849126576&doi=10.1007%2fs10845-008-0073-9&partnerID=40&md5=0e795f603c6b407672b0583b7929068a	Article	2-s2.0-40849126576		Accept	Accept	Undecided	Undecided	Accept	Concerns specific DM technique for DM task, domain is within the scope. Not enough info to make conclusions on DM frameworks of methodology. Accept for next stage evaluation.	Y	Y	Y	Accept	Y	Y	DM process presented in all its phases and deliveries	2	Accept	Y	N	This paper focuses on the development of a neural network (NN) scheduler for scheduling job-shops. In this hybrid intelligent system, genetic algorithms (GA) are used to generate optimal schedules to a known benchmark problem. In each optimal solution, every individually scheduled operation of a job is treated as a decision which contains knowledge. A NN was successfully trained on this knowledge…	As-Is	N	N	N		N/A	N/A
16	56	Scopus	Lai, Y., Zhi, S.Z.	An efficient data mining framework on Hadoop using Java persistence API	2010	Proceedings - 10th IEEE International Conference on Computer and Information Technology, CIT-2010, 7th IEEE International Conference on Embedded Software and Systems, ICESS-2010, ScalCom-2010	0	0	5578457	203	209	7	30	10.1109/CIT.2010.71	https://www.scopus.com/inward/record.uri?eid=2-s2.0-78249280628&doi=10.1109%2fCIT.2010.71&partnerID=40&md5=c490b8950770dc5f134a3a56d1d11ad4	Conference Paper	2-s2.0-78249280628		Accept	Accept	Yes	Yes	Accept	Study on DM framework with the help of specific infrastructure and software. Domain unclear. Accept for next stage evaluation.	Y	Y	Y	Accept	Y	Y	Method, architecture, flow	3	Accept	Y	Y	Study is application and modification study where modification is executed taking into accounts specific infrastructure - Hadoop platform/environment. A feasible data indexing algorithm is proposed for high-dimensional, large-scale data sets. It consists of YSCORE binning, Hadoop processing, and improved intersectioning. Experimental results show that the algorithm is technically feasible. An eff…		Y			A daptations concern design choices in the solution, in particular, have been done in DM algorithm, processing and infra level. A database is an ideal persistent repository for objects generated by data mining using Hadoop tasks. To mine high-dimensional and large-scale data on Hadoop, we employ Object-Relation Mapping (ORM), which stores objects whose size may surpass memory limits in a relation…	Modified framework addresses the limitations of MapReduce which are the following. Most data mining algorithms are based on object-oriented programming, which runs in memory.However, the following features in the MapReduce framework are unsuitable for data mining. First, in globality, map tasks are irrelevant to each other, as are reducing tasks. Data mining requires that all of the training data…	Authours propose novel method and its efficient implementation - both aglorithmically as well as infrastructure-wise. A feasible data indexing algorithm is proposed forhigh-dimensional, large-scale data sets. It consists of YSCORE binning, Hadoop processing, and improved intersectioning. Experimental results show that the algorithm is technically feasible. An efficient data mining framework is pr…		Case study - data processing/indexing
17	59	Scopus	Hsu, C.-H.	Data mining to improve industrial standards and enhance production and marketing: An empirical study in apparel industry	2009	Expert Systems with Applications	36	3 PART 1	0	4185	4191	7	29	10.1016/j.eswa.2008.04.009	https://www.scopus.com/inward/record.uri?eid=2-s2.0-58349108491&doi=10.1016%2fj.eswa.2008.04.009&partnerID=40&md5=83f086d6a74416c83b854bebed973fc8	Article	2-s2.0-58349108491		Accept	Accept	Undecided	Undecided	Accept	DM overall task and domain within the scope, not enough info to make conclusion on presence of DM framework of methodology	Y	Y	Y	Accept	Y	Y	DM process presented in all its phases and deliveries	3	Accept	Y	Y	Apparel production is a high value-added industry in the global textile manufacturing chain. Standard size charts are crucial industrial standards for high-tech apparel industries to maintain competitive advantages in knowledge economy era. However, these industries suffering from production management and marketing often find it hard to obtain the accurate standard size charts. In addition to co…		Y			The framework incorporate deployment/implementation in derived product (business artefact/tool) - apparel standards which then have been used in production.	Authours attempt to solve specific business problem - introduce apparel standards that if accurately conforming to people are crucial for improving production management and marketing (Gupta & Gangadhar, 2004; Laing, Holland, Wilson, & Niven, 1999). Standard charts are used to predict precisely the production and marketplace demand of different sizes of apparel for the apparel industries which ar…	This study applied a data mining framework, using anthropometric data, to develop industrial standards for adult females: (1) By applying the proposed framework, body types can be accurately classified; (2) the newly industrial standards can then be developed. The percentage of females was made available in these standard size charts corresponding to each size group, body types and their distribu…	Adapted, modified data mining framework for industrial standards (scheme). Clients' database clustering, can be reused again, database itself.	Case study - industry/manufacturing
18	62	Scopus	Hossain, M., Bridges, S.M., Vaughn Jr., R.B.	Adaptive intrusion detection with data mining	2003	Proceedings of the IEEE International Conference on Systems, Man and Cybernetics	4	0	0	3097	3103	7	28	0	https://www.scopus.com/inward/record.uri?eid=2-s2.0-0242637516&partnerID=40&md5=e399c878e0d62deef95fa3a55f4eb439	Conference Paper	2-s2.0-0242637516		Accept	Accept	Undecided	Undecided	Accept	Study concerned with specifci DM task, not enough info on DM framework/methodology and domain, accept for evaluation in the next stage	Y	Y	Y	Accept	Y	Y	DM process presented in all its phases and deliveries	3	Accept	Y	Y	We address technical issues and present an adaptive data mining fmmework for anomaly detection. We employ a sliding window approach and use only the audit data inside that sliding window to update the profile. Instead of performing an exhaustive update, we use some heuristics to decide when to update. Experimental results using real network tmfic data (containing simulated intrusion attacks) demo…		Y			Adaptations concern design choices in the solution, in particular, have been done in DM algorithm, processing and infra level. Instead of using existing association rule update techniques [5,4]d irectly in our work, we have chosen to present a general framework for an adaptive data mining system that is appropriate for our domain. We have used this proposed framework to achieve adaptability withi…	Adaptaation is executed to tackle gaps/unaddressed issues in existing frameworks.	We presented an adaptive framework for an intrusion detection system that uses fuzzy association rule mining. We introduced technical issues that need to he addressed to develop an adaptive intrusion detection system. The framework was supported by some encouraging experimental results. We showed that false alarms are issued if the profile is not changed at all or is always changed regardless of …	High-level architecture of IDS.	Case study - IS security/intrusion
19	67	Scopus	Singh, S., Vajirkar, P., Lee, Y.	Context-based data mining using ontologies	2003	Lecture Notes in Computer Science (including subseries Lecture Notes in Artificial Intelligence and Lecture Notes in Bioinformatics)	2813	0	0	405	418	14	26	0	https://www.scopus.com/inward/record.uri?eid=2-s2.0-0142218992&partnerID=40&md5=442b2206fb3fd8a0f5d5709a4007e2b2	Article	2-s2.0-0142218992		Accept	Accept	Yes	Undecided	Accept	Concerned with DM with support of specific approach (ontologies), domain and framework info is not enough for conclusions. Accept for next stage evaluation	Y	Y	Y	Accept	Y	Y	DM process presented in all its phases and deliveries	3	Accept	Y	Y	Contexts consist of circumstantial aspects of the user and domain that may affect the data mining process. The underlying motivation is mining datasets in the presence of context factors may improve performance and efficacy of data mining as identifying the factors, which are not easily detectable with typical data mining techniques. This paper proposes a context-aware data mining framework, wher…			Y		Authours generate taxonomy of context factors which are specific to DM framework - domain, location, data, user. We propose a new framework for an application which mines real life datasets to build effective data mining models taking into consideration all the relevant context factors. It is worth mentioning here that the system is not focusing on how the context factors are collected but on how…	Context-aware data mining is related to how the attributes should be interpreted under specific request criteria. Current data mining approaches do not provide adequate support for handling context-aware data mining. The main reason for this is the lack of rich context that specifies when and how a data mining should be applied to its context. Lack of context-awareness leads to missing a lot of c…	The framework is oriented towards medical datasets and the examples used refer to using the mining, especially classification models to build decision support systems related to medical field. However, the idea of this framework is generic and is applicable to other important application areas of data mining like e-commerce, stock trading etc.	Authours very well document and guide on the impacts of data pre-processing and data mining process and outcomes. Key very usesful derived artefacts - detailed IS architecture of proposed framework as well as context-aware DM ontology are presented. Ontology design process is described.	Context
20	71	Scopus	Yu, Z., Fung, B.C.M., Haghighat, F.	Extracting knowledge from building-related data - A data mining framework	2013	Building Simulation	6	2	0	207	222	16	22	10.1007/s12273-013-0117-8	https://www.scopus.com/inward/record.uri?eid=2-s2.0-84877707521&doi=10.1007%2fs12273-013-0117-8&partnerID=40&md5=79cccfaa7d5ea2f854937a181d9a705a	Article	2-s2.0-84877707521		Accept	Accept	Undecided	Yes	Accept	DM framework developed for tackling specific type of data, however, domain info is not clear (engineering vs energy). Accept for next stage evaluation	Y	Y	Y	Accept	Y	Y	DM process presented in all its phases and deliveries	3	Accept	Y	Y	This paper first conducts a comprehensive review of the commonly used data analysis methods applied to building-related data. Both the strengths and weaknesses of each method are discussed. Then, the critical analysis of the previous solutions to three fundamental problems of building energy performance improvement that remain significant barriers is performed. Considering the limitations of thos…		Y			Study proposes adaptations in modelling stage - modifying techniques for domain-specific problems and bundling models together to create integrated solution, also deployment stage is well-modified with integrated, standardized solution and its usage, apoplication plan. In details - in this study, data mining technique (classification analysis, cluster analysis, and association rule mining) is pro…	For standardizing process of data mining in the fuild of building management as well as modify it to solve domain-specific problems	Cluster analysis, classification analysis, and association rule mining were combined to formulate a methodology for identifying and improving occupant behavior in buildings. The results show that the methodology is able to identify the behavior that needs to be modified, and to provide occupants with feasible recommendations so they can make required decisions to modify their behavior. The propos…	Process for data analysis in building engineering and detailed framework	Case study - property management
21	72	Scopus	Farvaresh, H., Sepehri, M.M.	A data mining framework for detecting subscription fraud in telecommunication	2011	Engineering Applications of Artificial Intelligence	24	1	0	182	194	13	22	10.1016/j.engappai.2010.05.009	https://www.scopus.com/inward/record.uri?eid=2-s2.0-78649651248&doi=10.1016%2fj.engappai.2010.05.009&partnerID=40&md5=c1e83bb8a85a8a0ebc9c9a9948013cb5	Article	2-s2.0-78649651248		Accept	Accept	Yes	Yes	Accept	DM framework for DM task within the domain of research. Accept	Y	Y	Y	Accept	Y	Y	DM process presented in all its phases and deliveries	2	Accept	Y	N	Study focused on modellling techniques/methods and experiments of their combinations which is then followed by case study. This study aimed at identifying customers’ subscription fraud by employing data mining techniques and adopting knowledge discovery process.To this end,a hybrid approach consisting of preprocessing, clustering,and classification phases was applied,and appropriate tools were em…	As-Is	N	N	N		N/A	N/A
22	74	Scopus	Zhen, M.J., Hassan, A.E.	A framework for studying clones in large software systems	2007	SCAM 2007 - Proceedings 7th IEEE International Working Conference on Source Code Analysis and Manipulation	0	0	4362914	203	212	10	22	10.1109/SCAM.2007.19	https://www.scopus.com/inward/record.uri?eid=2-s2.0-47749155579&doi=10.1109%2fSCAM.2007.19&partnerID=40&md5=69f9173e6a008eb0f2ee3a0efc509f6a	Conference Paper	2-s2.0-47749155579		Accept	Accept	Yes	Yes	Accept	Concerns DM framework for specific task within domain in the scope of research. Accept	Y	Y	Y	Accept	Y	Y	DM process presented in all its phases and deliveries	3	Accept	Y	Y	Researchers and developers need tools to help them study the large amount of clone data in order to better understand the clone phenomena in large systems. In this paper, we propose a data mining framework to help researchers cope with the large amount of data produced by clone detection tools. We propose techniques to reduce, abstract and highlight the most interesting data produced by clone det…		Y			Adaptation focuses on versatile, broad spectrum of data manipulations (filtering, reduction, merging) and knowledge discovery/extraction phase with support of data vizualization tool/technique (Clone Cohesion graphs, etc.), and automated deployment solution for the tool (its realization in the form of fully-fledted clone detection tool).	One of the major challenges when studying clones in large software systems is handling the large amount of data produced by state of the art clone detection tools. Examining this large number of clone data by hand is not feasible and requires a tremendous amount of effort. Whereas traditional data mining frameworks focus on extracting previously unknown or potentially useful information from larg…	In this paper, we propose a framework for mining useful clone information from the large data set produced a clone detection tool. Our approach reduces the volume of data by first filtering out false positive clones using a simple lightweight textual filtering technique. The data is scaled down further by aggregating it at various levels of system abstraction. Finally, we use the Clone System Hie…	Detailed description of tool functioning, workflow, and interpretation of received results. Framework for clone mining.	Case study - IT/software development, systems
23	75	Scopus	Létourneau, S., Yang, C., Drummond, C., Scarlett, E., Valdes, J., Zaluski, M.	A domain independent data mining methodology for prognostics	2005	Essential Technologies for Successful Prognostics - Proceedings of the 59th Meeting of the Society for Machinery Failure Prevention Technology	1	0	0	347	359	13	22	0	https://www.scopus.com/inward/record.uri?eid=2-s2.0-84868629780&partnerID=40&md5=d7bbbe81f90f061eb9d56704bc3e465e	Conference Paper	2-s2.0-84868629780		Accept	Accept	Yes	Yes	Accept	DM methodology for specific task in domain-neutral setup. Accept	Y	Y	Y	Accept	Y	Y	DM process presented in all its phases and deliveries	3	Accept	Y	Y	Modern operation of complex systems such as trains and aircraft generates vast amounts of data. This data can be used to help predict component failures which may lead to considerable savings, reduce the number of delays, increase the overall throughput of the organization, and augment safety. Many data mining algorithms, such as neural networks, decision trees, and support vector machines, exist…		Y			Adaption is performed with respect to data processing and modelling phases. The methodology focuses on the use of classification techniques to build the predictive models. We describe how to select relevant historical data and a method for automatic labeling. The methodology includes a novel method to evaluate models. After discussing the application of the methodology to predict train wheel fail…	The goal of our methodology is to generate models to predict when to replace a component.	In this paper, we propose the construction of prognostic models using only data mining techniques, applied to historical data, and a minimal amount of engineering knowledge. The result is a domain independent methodology to construct prognostic models. These models are capable of predicting failures of specific components of complex systems such as aircraft and trains.	Very detailed list of problmes with respect to data and algo which either have been solved or remain open, but are very well documented.	Case study - prognostics for rail and aerospace systems
24	82	Scopus	Nestorov, S., Jukić, N.	Ad-hoc association-rule mining within the data warehouse	2003	Proceedings of the 36th Annual Hawaii International Conference on System Sciences, HICSS 2003	0	0	1174605	0	0	N/A	20	10.1109/HICSS.2003.1174605	https://www.scopus.com/inward/record.uri?eid=2-s2.0-84969498073&doi=10.1109%2fHICSS.2003.1174605&partnerID=40&md5=6a4418960a6d7c37d498f5c1bb0095be	Conference Paper	2-s2.0-84969498073		Accept	Accept	Undecided	Undecided	Accept	DM method (rules mining) in specific environment (DW), not enough info on DM approach and domain. Accept for next stage evaluation.	Y	Y	Y	Accept	Y	Y	DM process presented in all its phases and deliveries	3	Accept	Y	Y	In this paper, we suggest a novel way of acquiring more information from corporate data warehouses without the complications and drawbacks of deploying additional software systems. In this paper, we present a new data-mining framework that is tightly integrated with the data warehousing technology. Our framework has several advantages over the use of separate data mining tools. First, the data st…			Y		Adaptation is performed on higher level by considering deployment and implementation phase and proposing architeture and integration. In this paper, we presented a new data-mining framework that is tightly integrated with the data warehousing technology. In addition to integrating the mining with database technology by keeping all query-processing within the data warehouse, our approach introduce…	To address existing gaps, namely, most data mining tools are loosely coupled, at best, with the data warehouse repository. Thus, these tools can often find association rules only within the main fact table of the data warehouse (thus ignoring the information-rich dimensions of the star schema) and are not easily applied on non-transaction level data often found in data warehouses. Moreover, autho…	We have shown how extended association rules can enable organizations to find new information within their data warehouses relatively easily, utilizing their existing technology. We have also defined several exact approaches to mining repositories of aggregated data, which allows companies to take a new look at this important part of their data warehouse.	Architecture of the solution, very detailed process flow.	Environment
25	83	Scopus	Leung, K.-S., Wong, M.-L., Lam, W., Wang, Z., Xu, K.	Learning nonlinear multiregression networks based on evolutionary computation	2002	IEEE Transactions on Systems, Man, and Cybernetics, Part B: Cybernetics	32	5	0	630	644	15	20	10.1109/TSMCB.2002.1033182	https://www.scopus.com/inward/record.uri?eid=2-s2.0-0036791563&doi=10.1109%2fTSMCB.2002.1033182&partnerID=40&md5=67a7e4310338b2e56c6c75e7996a8a80	Article	2-s2.0-0036791563		Accept	Accept	Undecided	Undecided	Accept	DM method (learning networks), not enough info on DM approach and domain. Accept for next stage evaluation.	Y	Y	Y	Accept	Y	Y	DM process presented in all its phases and deliveries	2	Accept	Y	N	Paper focuses on algorithm development, it proposes method-focused data mining framework dealing with nonlinear interactions among domain attributes. Our network-based model provides an effective and efficient reasoning procedure to perform prediction and decision making. Unlike many existing paradigms based on linear models, the attribute relationship in our framework is represented by nonlinear…	As-Is	N	N	N		N/A	N/A
26	88	Scopus	Kisilevich, S., Keim, D., Rokach, L.	A GIS-based decision support system for hotel room rate estimation and temporal price prediction: The hotel brokers' context	2013	Decision Support Systems	54	2	0	1119	1133	15	19	10.1016/j.dss.2012.10.038	https://www.scopus.com/inward/record.uri?eid=2-s2.0-84871722559&doi=10.1016%2fj.dss.2012.10.038&partnerID=40&md5=c82636fc901803c53e774e857754edf5	Article	2-s2.0-84871722559		Accept	Accept	Yes	Undecided	Accept	DM task and domain (decision science) are within the scope of research, DM framework/methodology existence unclear. Accept for next stage evaluation.	Y	Y	Y	Accept	Y	Y	DM process presented in all its phases and deliveries	3	Accept	Y	Y	Our goal is to develop a tool that assists the travel intermediate to acquire the missing strategic information about individual hotels in order to leverage profitable deals. We present a GIS-based decision support system that can both, estimate objective hotel room rates using essential hotel and locational characteristics and predict temporal room rate prices. Information about objective hotel …			Y		Adaptation goes beyound DM task and based on DM outcomes, designs and integrates fully fledged DSS system with 6 components (it leverages and improves all stages automating for example data processing, algorithm, etc.). GIS-based DSS follows the design guidelines of a general purpose GIS-based DSS and integrates the following characteristics: analytical and spatial modeling capabilities; spatial …	This paper described the problem brokerage companies face in the hotel business - lack of objective information on travel supplier to conclude more profitable deals since collecting such info is cumbersome. The competition and revenue issues are pushing these companies towards developing non-standard solutions.We presented a practical approach for implementing a GIS-based decision support system …	We proposed two types of models. The first static model is based on hedonic pricing theory and composed of intrinsic hotel characteristics (e.g. amenities and facilities) and various locational characteristics (e.g. museums, restaurants around a hotel, etc.). The second dynamic model contains historical hotel room rates. We discussed in detail the requirements and components of a decision support…	Architecture of the solution, process flow.	Systems/integrated applications
27	89	Scopus	Sharma, S., Osei-Bryson, K.-M.	Framework for formal implementation of the business understanding phase of data mining projects	2009	Expert Systems with Applications	36	2 PART 2	0	4114	4124	11	19	10.1016/j.eswa.2008.03.021	https://www.scopus.com/inward/record.uri?eid=2-s2.0-56349108935&doi=10.1016%2fj.eswa.2008.03.021&partnerID=40&md5=ee0db1291159ceed72067ff57c5509cd	Article	2-s2.0-56349108935		Accept	Accept	Yes	Yes	Accept	DM framework for specific phase of DM projects - topic of this research, therefore accept.	Y	Y	Y	Accept	Y	Y	DM process presented in all its phases and deliveries	3	Accept	Y	Y	The objective of this paper is to present an organizationally grounded framework to implement the various tasks of the BU phase, to identify dependencies existing between the tasks of this phase and to explain the various facets of each task such as its desired output, motivation behind the task, role of organizational actors involved in the task, when it should be performed and its predecessor t…				Y	Our framework for implementing the BU phase is inspired from the analogy between the CRISP-DM methodology and the Input-Output Model. The proposed framework describes the dependencies. They result from the observation that output from some tasks may serve as inputs to other tasks, whose output may in turn serve as an input to other tasks. Some of these have been briefly highlighted in the CRISP-D…	To address the gaps in existing frameworks, namely, this paper highlights a chief limitation of existing DM methodologies that only suggest a prescriptive checklist of tasks and activities to be executed during a DM project, but do not establish a definitive workflow and description of how the entire process is to be implemented. The paper also recognizes that the relative lack of research relate…	The framework described in the paper describes the various facets of tasks of this phase, and the dependencies between these tasks. The sequencing of tasks uncovered through the framework allows for efficient formal execution of the various tasks and reduces the cumbersomeness associated with implementation of the same phase using a checklist of tasks and activities.	Detailed dependencies scheme between various BU tasks; generation/addition of new tasks not mentioned in CRISP-DM, detailed description of all tasks according to WWWWH qs framework.	Ontology-based
28	101	Scopus	Fan, Y., Ye, Y., Chen, L.	Malicious sequential pattern mining for automatic malware detection	2016	Expert Systems with Applications	52	0	0	16	25	10	17	10.1016/j.eswa.2016.01.002	https://www.scopus.com/inward/record.uri?eid=2-s2.0-84961351749&doi=10.1016%2fj.eswa.2016.01.002&partnerID=40&md5=f45e6151a8425b1c785b05077c2e4961	Article	2-s2.0-84961351749		Accept	Accept	Undecided	Undecided	Accept	Study is concerned with data mining methods (sequental pattern mining) to achieve concrete purposes (malware detection). Domain is within the scope (CS). Not enough info to make definitie conclusions on data mining methodology or framework, Accept for next evaluation stage.	Y	Y	Y	Accept	Y	Y	DM process presented in all its phases and deliveries	3	Accept	Y	Y	Based on the instruction sequences extracted from the file sample set,we propose an effective sequence mining algorithm to discover malicious sequential patterns, and then All-Nearest Neighbor (ANN) classifier is constructed formal ware detection based on the discovered patterns.The developed data mining framework composed of the proposed sequential pattern mining method and ANN classifier can we…		Y			Adaptation is associated with more extensive, formalized, standardized modul data mining approach and respective deployment blueprint (system architecture) which consists of three major components: instruction sequence extractor, malicious sequential pattern miner, and ANN (All-Nearest-Neighbor) classifier for malware prediction.	To tackle existing gaps/inefficiencies in existing approaches. For example, signature-based methods is very cumbersome and inefficient, also unreliable and ineffective against unseen codes, i.e. it is not able to mine new features.	Unlike the previous researches which are unable to mine discriminative features, we propose to use sequence mining algorithm on instruction sequence to extract well representative features. These features capture the significant difference between malicious files and benign files. Additionally, our proposed algorithm is much more efficient than traditional sequential pattern mining algorithm due …	System architecture, detailed description of process and especially case-study, testing case.	Case study - IS security/intrusion
29	104	Scopus	Chen, L.-F., Tsai, C.-T.	Data mining framework based on rough set theory to improve location selection decisions: A case study of a restaurant chain	2016	Tourism Management	53	0	0	197	206	10	16	10.1016/j.tourman.2015.10.001	https://www.scopus.com/inward/record.uri?eid=2-s2.0-84944789705&doi=10.1016%2fj.tourman.2015.10.001&partnerID=40&md5=4ff79e053f266e5b591029dd5cfd8682	Article	2-s2.0-84944789705		Accept	Accept	Yes	Yes	Accept	Study addresses particular DM task (improve location selection decision) and proposes data mining framework for it. Domain is unclear/multidisciplinary (business/logistics). Accept for next stage evaluation.	Y	Y	Y	Accept	Y	Y	DM process presented in all its phases and deliveries	2	Accept	Y	N	Location selection plays a crucial role in the retail and service industries. A comprehensive location selection model and appropriate analytical technique can improve the quality of location decisions, attracting more customers and substantially impacting market share and profitability. This study developed a data mining framework based on rough set theory (RST) to support location selection dec…	As-Is	N	N	N		N/A	N/A
30	105	Scopus	Tuarob, S., Tucker, C.S.	Discovering next generation product innovations by identifying lead user preferences expressed through large scale social media data	2014	Proceedings of the ASME Design Engineering Technical Conference	1B	0	0	0	0	N/A	16	10.1115/DETC201434767	https://www.scopus.com/inward/record.uri?eid=2-s2.0-84961330576&doi=10.1115%2fDETC201434767&partnerID=40&md5=8e2307704a60d6202b912b9397795f19	Conference Paper	2-s2.0-84961330576		Accept	Accept	Yes	Inconclusive	Accept	Study addresses particular DM task (lead user pref identification) executed with DM technique on specific type of data (social media data), domain is within the scope. There is not enough infom on DA/DM framework or methodology. Accept for next stage evaluation.	Y	Y	Y	Accept	Y	Y	DM process presented in all its phases and deliveries	2	Accept	Y	N	Often times, consumers portray their usage experience and opinions about products and product features through social networks such as Twitter and Facebook, making social media a viable, rich in information, and large-scale source for mining product related information. The authors of this work propose a data mining methodology to automatically identify innovative consumers from a heterogeneous p…	As-Is	N	N	N		N/A	N/A
31	110	Scopus	Rogalewicz, M., Sika, R.	Methodologies of knowledge discovery from data and data mining methods in mechanical engineering	2016	Management and Production Engineering Review	7	4	0	97	108	12	15	10.1515/mper-2016-0040	https://www.scopus.com/inward/record.uri?eid=2-s2.0-85009829568&doi=10.1515%2fmper-2016-0040&partnerID=40&md5=990625c972a405d1f23f5dac65ed5b1a	Article	2-s2.0-85009829568		Accept	Accept	Yes	Yes	Accept	Study focuses on methodology of KDD (knowledge discovery) which is foundation of all wide-spread DM frameworks and methodologies. Study is in this research domain (engineering). Accept	Y	Y	Y	Accept	Y	Y	DM process presented in all its phases and deliveries	2	Accept	Y	N	The paper contains a review of methodologies of a process of knowledge discovery from data and methods of data exploration (Data Mining), which are the most frequently used in mechanical engineering. The methodologies contain various scenarios of data exploring, while DM methods are used in their scope. The paper shows premises for use of DM methods in industry, as well as their advantages and di…	As-Is	N	N	N		N/A	N/A
32	114	Scopus	Sharma, S., Osei-Bryson, K.-M.	Organization-ontology based framework for implementing the business understanding phase of data mining projects	2008	Proceedings of the Annual Hawaii International Conference on System Sciences	0	0	4438780	0	0	N/A	15	10.1109/HICSS.2008.339	https://www.scopus.com/inward/record.uri?eid=2-s2.0-51449124138&doi=10.1109%2fHICSS.2008.339&partnerID=40&md5=3a680ecd4b55d8419764a1a6c9181e6b	Conference Paper	2-s2.0-51449124138		Accept	Accept	Yes	Undecided	Accept	Concerned with implementation of specific phase of DM projects with the support of ontology-based framework which is a specific approach tested for particular DM process phase and is methodology as such. There is not enough info on domain and overall framework for conclusions. Accept for next stage evaluation	Y	Y	Y	Accept	Y	Y	DM process presented in all its phases and deliveries	3	Accept	Y	Y	This paper presents an organization-ontology based framework that not only incorporates the applicable tools and techniques, but also provides the ability to present the output of activities in a form that allows for at least their semi-automated integration with activities of this phase and succeeding phases.				Y	This paper presents an organization-ontology based framework to execute the various activities prescribed in the BU phase of the CRISP-DM methodology. The proposed solution achieves our concurrent objectives of provision of a framework that incorporates tools and techniques for executing the various activities of the BU phase and ensuring that the output of the activities is generated in a form t…	The user guide portion of CRISP DM methodology [1] also purports to provide detailed advice about “how” to execute DM activities. With respect to the BU phase, the user guide does not meet its intended objective and only proposes a checklist of activities to be performed to accomplish the tasks associated with this phase. The only applicable tool mentioned in this phase is the use of an organizat…	Accordingly, our concurrent objective is to ensure, wherever possible, that (1) the desired outputs of the activities within the BU phase are generated in a form that will allow for at least their semiautomated integration with activities within the succeeding phases of the DM project; and (2) that the desired outputs of the various activities of the BU phase are generated in a form that will all…	Ontology-based org. map	Ontology-based
33	120	Scopus	Guan, Q., Fu, S.	Auto-AID: A data mining framework for autonomic anomaly identification in networked computer systems	2010	Conference Proceedings of the IEEE International Performance, Computing, and Communications Conference	0	0	5682334	73	80	8	14	10.1109/PCCC.2010.5682334	https://www.scopus.com/inward/record.uri?eid=2-s2.0-79551518524&doi=10.1109%2fPCCC.2010.5682334&partnerID=40&md5=e11039ee32373773f2b1720cbb2e8045	Conference Paper	2-s2.0-79551518524		Accept	Accept	Yes	Yes	Accept	Study introduces DM framework for DM task within research domain (CS). The study focuses on specific infra task within computer systems, however, not enough info to reject. Accept for the next stage evaluation.	Y	Y	Y	Accept	Y	Y	DM process presented in all its phases and deliveries	3	Accept	Y	Y	In this paper, we present auto-AID, an autonomic mechanism for anomaly identification in networked computer systems. It is composed of a set of data mining techniques that facilitates automatic analysis of system health data. The identification results are very valu-able for the system administrators to manage systems and schedule the available resources. We implement a prototype of auto-AID and …		Y			Stages of data processing, transformation, also deployment (scalability issues addressed, experimental platform overview, etc.)	To address the unknown and dynamic characteristics of anomalies in large-scale networked computer systems.	In this paper, we present auto-AID, an anomaly identification ramework for autonomic management of largescale networked computer systems. It exploits a collection of techniques to analyze runtime health data and identify anomalous behaviors in a system. The collected data are transformed to a uniform format and the complexity of data is reduced by extracting the primary features that characterize…	Database schema fo r storing formatted data	Case study - IT/software development, systems
34	124	Scopus	Sun, J., Xu, W., Ma, J., Sun, J.	Leverage RAF to find domain experts on research social network services: A big data analytics methodology with MapReduce framework	2015	International Journal of Production Economics	165	0	5968	185	193	9	13	10.1016/j.ijpe.2014.12.038	https://www.scopus.com/inward/record.uri?eid=2-s2.0-84929502650&doi=10.1016%2fj.ijpe.2014.12.038&partnerID=40&md5=83e5e4dede8d1c2ae07a159528dc95da	Article	2-s2.0-84929502650		Accept	Accept	Yes	Yes	Accept	DA methodology with specific software algo solution (MapReduce), within research domain. Accept	Y	Y	Y	Accept	Y	Y	DM process presented in all its phases and deliveries	3	Accept	Y	Y	In this research,we propose a novel big data analytics approach for researcher modeling combining three-dimensional characteristics or recommend relevant experts in research communities.The semantic content of query and researcher profile is analyzed to solve keyword mismatch problem.Meanwhile,expertise levels of experts are modeled and accumulated expertise from other linked experts is aggregate…			Y		In this paper,a novel research analytics framework approach combining relevance,quality and connectivity is proposed for expert finding in research communities.Expertise profile of researchers is built from three aspects: topic relevance,expert quality and researcher connectivity.The effectiveness and efficiency of proposed approach is verified designed experiment.The proposed algorithm and desig…	To cover the research gap discussed above, non-existence of contextual factors based research, etc	We propose a novel big data analytics to find knowledgeable experts for research social network services.We leverage research analytics framework to profile researchers in research community,and offer MapReduce platform to computeresearcher profiling and discover domain experts.	Architecture of expert finder system	Application/Realization study
35	132	Scopus	Gomes, J.B., Phua, C., Krishnaswamy, S.	Where will you go? Mobile data mining for next place prediction	2013	Lecture Notes in Computer Science (including subseries Lecture Notes in Artificial Intelligence and Lecture Notes in Bioinformatics)	8057 LNCS	0	0	146	158	13	12	10.1007/978-3-642-40131-2_13	https://www.scopus.com/inward/record.uri?eid=2-s2.0-84884496877&doi=10.1007%2f978-3-642-40131-2_13&partnerID=40&md5=ea0dadc6a503621fa34ea4e4170139a1	Conference Paper	2-s2.0-84884496877		Accept	Accept	Yes	Undecided	Accept	Study concerns DM of specific type of data (mobile) for prediction purposes. There is not enough info neither on domain nor on presence of DA/DM framework/methodology. Accept for the next evaluation stage.	Y	Y	Y	Accept	Y	Y	DM process presented in all its phases and deliveries	3	Accept	Y	Y	This paper, focuses on the challenging problem of predicting the next location of a mobile user given data on his or her current location. In this work, we propose NextLocation - a personalised mobile data mining framework - that not only uses spatial and temporal data but also other contextual data such as accelerometer, bluetooth and call/sms log. In addition, the proposed framework represents …			Y		The framework proposed in this paper, that we call NextLocation, models next place prediction as a classification problem. However, instead of executing the traditional learning process (i.e., data collection, data transfer, model building, model deployment), we create an integrated framework that is executed on the mobile device itself. One key innovation of NextLocation is that it preserves use…	To address issues/research and implementation gaps. issues such as the integration of other rich contextual data, available on smartphones nowadays such as accelerometer, bluetooth and call/sms logs have not been seriously investigated. In addition, most existing approaches focus mainly on the classification problem assuming the data is in a centralised server while other problem specific issues …	The main advantages of the NextLocation for next place prediction are: – Privacy-preserving, as it allows the user to be in control of their personal data. Using NextLocation for mobile data mining, personal mobile phone data is not shared with an external party without permission. – Reduced communication overheads in terms of bandwidth as well as battery drain, since local processing is usually …	Good description/summary of model data challenges	Environment
36	134	Scopus	Wijayasekara, D., Linda, O., Manic, M.	CAVE-SOM: Immersive visual data mining using 3D Self-Organizing Maps	2011	Proceedings of the International Joint Conference on Neural Networks	0	0	6033540	2471	2478	8	12	10.1109/IJCNN.2011.6033540	https://www.scopus.com/inward/record.uri?eid=2-s2.0-80054719881&doi=10.1109%2fIJCNN.2011.6033540&partnerID=40&md5=df6840fb52518bfaf685be5ba4295c50	Conference Paper	2-s2.0-80054719881		Accept	Accept	Undecided	Undecided	Accept	Study is concerned with specific DM technique (self-organizing maps) for the DM task (immersive DM mining), however, there is not enough info neither on domain nor on DA/DM framework. Accept for the next stage evaluation	Y	Y	Y	Accept	Y	Y	DM process presented in all its phases and deliveries	3	Accept	Y	Y	Visual data mining techniques attempt to include a human observer in the loop and leverage human perception for knowledge extraction. This is commonly allowed by performing a dimensionality reduction into a visually easy to perceive 2D space, which might result in significant loss of important spatial and topological information. To address this issue, this paper presents the design and implement…			Y		Paper embeddes the DM task and extends it into visual DM system design. This paper presented the design and implementation of an immersive visual data-mining system – the CAVE-SOM. The 3D SOM algorithm was utilized to learn the spatial and topological relationships in the multi-dimensional data. The 3D SOM structure was then visualized in the immersive CAVE environment. The implemented tool allow…	The effectiveness of the data mining process can be further increased by including humans in the data analysis process. The users of visual data mining tools are allowed to incorporate human intelligence in the data mining process.In order to successfully leverage the capabilities of the human observer, complex visualization methods and display environments need to be designed. This paper describ…	The main advantages of the CAVE-SOM system are: i) utilizing a 3D SOM to perform dimensionality reduction of large multi-dimensional datasets, ii) immersive visualization of the trained 3D SOM, iii) ability to explore and interact with the multi-dimensional data in an intuitive and natural way. The CAVE-SOM system uses multiple visualization modes to guide the visual data mining process, for inst…	Architecture, integrated flow.	Environment
37	136	Scopus	Hu, X., Xu, P., Wu, S., Asgari, S., Bergsneider, M.	A data mining framework for time series estimation	2010	Journal of Biomedical Informatics	43	2	0	190	199	10	12	10.1016/j.jbi.2009.11.002	https://www.scopus.com/inward/record.uri?eid=2-s2.0-77949265483&doi=10.1016%2fj.jbi.2009.11.002&partnerID=40&md5=7ae8489929e9b01785f4a283aca27b4e	Article	2-s2.0-77949265483		Accept	Accept	Yes	Yes	Accept	Study concerns DM framework for specific category of DM tasks. Domain is unclear. Accept for next stage evaluation.	Y	Y	Y	Accept	Y	Y	DM process presented in all its phases and deliveries	3	Accept	Y	Y	Time series estimation techniques are usually employed in biomedical research to derive variables less accessible from a set of related and more accessible variables. These techniques are traditionally built from systems modeling approaches including simulation, blind decovolution, and state estimation. In this work, we define target time series (TTS) and its related time series (RTS) as the outp…			Y		Authours propose innovative time-series estimation method and associated process	Paper proposes new times series estimation approahc. Time series estimation techniques are usually employed in biomedical research to derive variables less accessible from a set of related and more accessible variables. These techniques are traditionally built from systems modeling approaches including simulation, blind decovolution, and state estimation. In this work, we define target time serie…	We presented a general time series mining framework to conduct estimation of unobservable time series from their related time series. This problem has not received much attention as compared to existing time series mining topics. It can be treated as a problem of searching for time series estimation models. To demonstrate this framework in action, an exemplary implementation of the framework was …	Simulation diagram of the proposed data mining based time series estimation framework; training process diagram (process scaled to whole database).	Application/Realization study
38	139	Scopus	Cao, L., Schurmann, R., Zhang, C.	Domain-driven in-depth pattern discovery: A practical methodology	2005	AusDM 2005 Proc. - 4th Australasian Data Mining Conf. - Collocated with the 18th Australian Joint Conf. on Artificial Intelligence, AI 2005 and the 2nd Australian Conf. on Artifical Life, ACAL 2005	0	0	0	101	114	14	12	0	https://www.scopus.com/inward/record.uri?eid=2-s2.0-33745768663&partnerID=40&md5=094301aecb67f8dc5356b9b8da0417c3	Conference Paper	2-s2.0-33745768663		Accept	Accept	Yes	Yes	Accept	Study goes across domains (domain-neutral), however, addresses methodology for application of DM method (pattern discovery). Accept	Y	Y	Y	Accept	Y	Y	DM process presented in all its phases and deliveries	3	Accept	Y	Y	Paper proposes practical DM methodology in order to work out patterns really interesting and actionable to the real world, methodology is innovative in identifying and tackling number of fundamental constraints in benchmark DM frameworks (CRISP-DM).				Y	Authors developed new DM framework and process model introducing 4 fundamental new concepts: (1) constrained-based context (2) in-depth pattern mining (3) human-machine-cooperated interactive knowledge discovery (4) a loop-closed iterative refinement process. Framework is CRISP-based, but there are 3 fundamental differences - new essential components (results post-processing and in-depth modellin…	Authour identifed number of fundamental contstraints in traditional DM and tackle them. Constraints identified - data, domain, interestingness and rules.	Paper presents Domain-Driven in-depth Pattern Discovery (DDID-PD) framework to guide real world data mining.	Constraints identification and description;in-depth process model to accommodate constraints.	Context-ware/domain knowledge-driven
39	144	Scopus	Pennacchioli, D., Coscia, M., Rinzivillo, S., Pedreschi, D., Giannotti, F.	Explaining the product range effect in purchase data	2013	Proceedings - 2013 IEEE International Conference on Big Data, Big Data 2013	0	0	6691634	648	656	9	11	10.1109/BigData.2013.6691634	https://www.scopus.com/inward/record.uri?eid=2-s2.0-84893289639&doi=10.1109%2fBigData.2013.6691634&partnerID=40&md5=9caa32baf68ec736d41b7a8b0cfbefcc	Conference Paper	2-s2.0-84893289639		Accept	Accept	Undecided	Undecided	Accept	The study is within research domain, however, there is not enough info on DA/DM frameworks/methodologies introduced or not. Accept for the next evaluation stage.	Y	Y	Y	Accept	Y	Y	DM process presented in all its phases and deliveries	2	Accept	Y	N	Study is method based. In this paper, we propose an analytic framework based on big data to measure the personal utility function and we prove that this function has a stronger effect on customer behavior than the price. By focusing on the purchases in an Italian supermarket chain, we discover and describe a range effect of products: the more sophisticated the needs they satisfy, the more cost th…	As-Is	N	N	N		N/A	N/A
40	149	Scopus	Zaluski, M., Létourneau, S., Bird, J., Yang, C.	Developing data mining-based prognostic models for CF-18 aircraft	2011	Journal of Engineering for Gas Turbines and Power	133	10	101601	0	0	N/A	11	10.1115/1.4002812	https://www.scopus.com/inward/record.uri?eid=2-s2.0-79957662865&doi=10.1115%2f1.4002812&partnerID=40&md5=21073a7055a67d9b4d43a69fac9ba006	Article	2-s2.0-79957662865		Accept	Accept	Undecided	Undecided	Accept	Study addresses development of DM-based models for aircrafts, domain is formally in scope (engineering). There is not enough info to reject on the basis of DA/DM frameworks or methodology. Accept for the next stage evaluation.	Y	Y	Y	Accept	Y	Y	DM process presented in all its phases and deliveries	3	Accept	Y	Y	Prognostics - Focusing on data mining-based modeling, this paper investigates the use of readily available CF-18 data to support the development of prognostics and health management systems. A generic data mining methodology has been developed to build prognostic models from operational and maintenance data. This paper introduces the methodology and elaborates on challenges specific to the use of…		Y			Data mining-based prognosis is an emerging application of databased modeling to real-world problems. The objective is to use data mining and machine learning techniques to build predictive models from readily available maintenance and operational databases. After validation, these models can be integrated into PHM systems to monitor equipment health and predict component failures before such even…	Prognostic models for the no. 4 bearing and MFC would enhance opportunistic and preventive maintenance procedures with anticipated impacts on availability and cost. The objective is to build on previous experience reported in Refs. 3,4 with the application of data mining techniques for prognostics and to determine if the available data could be used to build prognostic models for different compon…	This paper describes a generic data mining methodology and how it is applied to predicting the replacement of the no. 4 bearing and MFC on the CF-18. The already available maintenance and operational data resources are used with the methodology to build and evaluate predictive data mining models, which can be used in a PHM system. The preliminary results show that the developed prognostic models …	Overview of prognostic challenges, process flow for data gathering/labelling, model development, model evaluation.	Case study - prognostics for aerospace systems
41	150	Scopus	Barone, D., Stella, F., Batini, C.	Dependency discovery in data quality	2010	Lecture Notes in Computer Science (including subseries Lecture Notes in Artificial Intelligence and Lecture Notes in Bioinformatics)	6051 LNCS	0	0	53	67	15	11	10.1007/978-3-642-13094-6_6	https://www.scopus.com/inward/record.uri?eid=2-s2.0-78649947280&doi=10.1007%2f978-3-642-13094-6_6&partnerID=40&md5=0e85c24208b6ee924983a205a60df5ed	Conference Paper	2-s2.0-78649947280		Accept	Accept	Undecided	Undecided	Accept	Study concerns specific task in the context of data quality. Study is across domains. There is not enough info to make conclusion on DA/DM frameworks or methodologies. Accept for the next stage evaluation.	Y	Y	Y	Accept	Y	Y	DM process presented in all its phases and deliveries	2	Accept	Y	N	Method and algorithm driven paper. A conceptual framework for the automatic discovery of dependencies between data quality dimensions is described. Dependency discovery consists in recovering the dependency structure for a set of data quality dimensions measured on attributes of a database. This task is accomplished through the data mining methodology, by learning a Bayesian Network from a databa…	As-Is	N	N	N		N/A	N/A
42	163	Scopus	Brisson, L., Collard, M.	How to semantically enhance a data mining process?	2009	Lecture Notes in Business Information Processing	19	0	0	103	116	14	10	10.1007/978-3-642-00670-8_8	https://www.scopus.com/inward/record.uri?eid=2-s2.0-64549139732&doi=10.1007%2f978-3-642-00670-8_8&partnerID=40&md5=fb4607c14f1147109752065c251d2146	Article	2-s2.0-64549139732		Accept	Accept	Undecided	Yes	Accept	Study concerns with modification of DM process; info on domain is inconclusive. Accept for the next stage evaluation	Y	Y	Y	Accept	Y	Y	DM process presented in all its phases and deliveries	3	Accept	Y	Y	This paper presents the KEOPS data mining methodology centered on domain knowledge integration. KEOPS is a CRISP-DM compliant methodology which integrates a knowledge base and an ontology. In this paper, we focus first on the pre-processing steps of business understanding and data understanding in order to build an ontology driven information system (ODIS). Then we show how the knowledge base is …				Y	KEOPS is a methodology which drives data mining processes by integrating expert knowledge. These are the goals addressed: – To manage interactions between knowledge and data all along the data mining process: data preparation, datasets generation, modeling, evaluation and results visualization. – To evaluate extracted models according to domain expert knowledge. – To provide easy navigation throu…	In knowledge discovery from data, methods and techniques are developed for discovering specific trends in a system or organization business by analyzing its data. The real advantage for decision making relies on the add-on provided by comparing extracted knowledge against the a priori knowledge of domain expert. Integrating domain a priori knowledge during the data mining process is currently an …	KEOPS methodology extends the CRISP-DM process model by integrating knowledge in most steps of the mining process. We built an ontology driven information system (ODIS) based on an application ontology, a knowledge base and a mining oriented database re-engineered from source raw data. Thus, expert knowledge is used during business and data understanding, data preparation and model evaluation ste…	Process description	Ontology-based
43	169	Scopus	Chien, C.-F., Diaz, A.C., Lan, Y.-B.	A data mining approach for analyzing semiconductor MES and FDC data to enhance overall usage effectiveness (OUE)	2014	International Journal of Computational Intelligence Systems	7	SUPPL.2	0	52	65	14	9	10.1080/18756891.2014.947114	https://www.scopus.com/inward/record.uri?eid=2-s2.0-84904673186&doi=10.1080%2f18756891.2014.947114&partnerID=40&md5=0bfecba3d8409b246df2259f45f05358	Article	2-s2.0-84904673186		Accept	Accept	Yes	Undecided	Accept	Stucy concerns DM task within engineering domain which is in scope of research. There is not enough info on presented DA/DM frameworks and methodologies. Accept for the next stage evaluation.	Y	Y	Y	Accept	Y	Y	DM process presented in all its phases and deliveries	3	Accept	Y	Y	Wafer fabrication is a complex and lengthy process that involves hundreds of process steps with monitoring numerous process parameters at the same time for yield enhancement. Big data is automatically collected during manufacturing processes in modern wafer fabrication facility. Thus, potential useful information can be extracted from big data to enhance decision quality and enhance operational e…		Y			Adaptation/modification is executed with respect to specific tasks/elements of DM phases. Data prepration/processing (modification for specialized engineering environment/task). Eg. To come out with the actual usage of material for each piece within a lot, we used FDC database which provide material flow rate as a function of time. Since the usage of material also depends on some specific manufac…	Addressing research gap and practical problem - Data mining is employed to analyze the big data from different perspectives in the semiconductor industry such as improving a specific cleaning process,[3] yield enhancement,[10,13,15] personnel selection and human capital improvement[,5,6] and demand forecast.[7] However, little research has been done to employ data mining for material tracing mech…	This study proposed a data mining approach to enhance overall usage effectiveness via improving the tracing mechanism for indirect material usage and reducing tool downtime. The proposed approach integrated FDC and MES system to identify the factors and time periods with low material usage to improve its usage effectiveness. The empirical study has validated the practical viability of the propose…	Process description	Case study - high-technology manufacturing
44	174	Scopus	Xu, W., Li, Z., Cheng, C., Zheng, T.	Data mining for unemployment rate prediction using search engine query data	2013	Service Oriented Computing and Applications	7	1	0	33	42	10	9	10.1007/s11761-012-0122-2	https://www.scopus.com/inward/record.uri?eid=2-s2.0-84875424551&doi=10.1007%2fs11761-012-0122-2&partnerID=40&md5=8f1c946a6811816367e32c1ab842ea1a	Article	2-s2.0-84875424551		Accept	Accept	Yes	Undecided	Accept	Study concerns DM task of unemployment prediction which is in domain within scope of research. DA/DM methodologies/frameworks info is not present. Accept for the next stage evaluation.	Y	Y	Y	Accept	Y	Y	DM process presented in all its phases and deliveries	2	Accept	Y	N	Unemployment rate prediction has become critically significant, because it can help government to make decision and design policies. In previous studies, traditional univariate time series models and econometric methods for unemployment rate prediction have attracted much attention from governments, organizations, research institutes, and scholars. Recently, novel methods using search engine quer…	As-Is	N	N	N		N/A	N/A
45	179	Scopus	Liao, R., Fernandess, Y., Tavernier, K., Taylor, G.A., Irving, M.R.	Recognition of partial discharge patterns	2012	IEEE Power and Energy Society General Meeting	0	0	6344929	0	0	N/A	9	10.1109/PESGM.2012.6344929	https://www.scopus.com/inward/record.uri?eid=2-s2.0-84870621590&doi=10.1109%2fPESGM.2012.6344929&partnerID=40&md5=8f1ffd24116b630a95033f779deb8637	Conference Paper	2-s2.0-84870621590		Accept	Accept	Undecided	Undecided	Accept	Study concerned with specific task in engineering domain which is within the scope. There is no other info to make definite conclusions on DA/DM frameworks/methodologies, no info to reject. Accept for the next evaluation stage.	Y	Y	Y	Accept	Y	Y	DM process presented in all its phases and deliveries	2	Accept	Y	N	This paper aims to provide a robust data mining framework for partial discharge (PD) pattern recognition, specifically to classify the PD signals based on their shapes. The framework contains feature extraction (FE), feature selection (FS), unsupervised clustering analysis and clustering result validation. In the process of FE, Principal Component Analysis (PCA) is shown to be the suitable dimens…	As-Is	N	N	N		N/A	N/A
46	183	Scopus	Marbán, Ó., Mariscal, G., Menasalvas, E., Segovia, J.	An engineering approach to data mining projects	2007	Lecture Notes in Computer Science (including subseries Lecture Notes in Artificial Intelligence and Lecture Notes in Bioinformatics)	4881 LNCS	0	0	578	588	11	9	0	https://www.scopus.com/inward/record.uri?eid=2-s2.0-38449085667&partnerID=40&md5=e64a979bf78b8f517bfee90cd33f7503	Conference Paper	2-s2.0-38449085667		Accept	Accept	Yes	Undecided	Accept	Study concers approach for DM project in relevant domain (engineering). No specific info on DA/DM frameworks to make conclusions. Accept for the next evaluation stage.	Y	Y	Y	Accept	Y	Y	DM process presented in all its phases and deliveries	3	Accept	Y	Y	Both the number and complexity of Data Mining projects has increased in late years. Unfortunately, nowadays there isn’t a formal process model for this kind of projects, or existing approaches are not right or complete enough. In some sense, present situation is comparable to that in software that led to ’software crisis’ in latest 60’s. Software Engineering matured based on process models and me…				Y	Having compared CRISP-DM with a SE process model, we find that many of the processes defined in SE and that are very important for developing any type of DM engineering project are missing from CRISP-DM. What we propose is to take the tasks and processes that CRISP-DM includes and organize them by processes similar to those covered in SE and add what we consider to be key development activities. …	After analysing SE standards, we developed a joint model that we used to compare SE and DM procedures process by process and activity by activity. This comparison highlighted that CRISP-DM either fails to address many tasks related to management, organization and project quality at all or, at least, in enough detail to be able to deal with the complexity of projects now under development.	We proposed a process model for DM engineering that covers those aspects, making a distinction between what is a process model from what is a methodology and life cycle. The proposed process model includes all the activities covered in CRISP-DM, but spread across process groups according to more comprehensive and advanced standards of a better established branch of engineering with over 40 years …	Excellent comparison of both process models.	Other research/industry domains frameworks and methodologies
47	186	Scopus	Lee, W., Fan, W.	Mining system audit data: Opportunities and challenges	2001	SIGMOD Record	30	4	0	35	44	10	9	10.1145/604264.604270	https://www.scopus.com/inward/record.uri?eid=2-s2.0-0142253851&doi=10.1145%2f604264.604270&partnerID=40&md5=f10318f6fd5753dd4bfd8f0894c31392	Article	2-s2.0-0142253851		Accept	Accept	Yes	Undecided	Accept	Study concerns DM of specific type of data and reviews associated opportunities and chanllenges. It is not enough info to conclude neither on domain nor if study addresses also DM framework (as part of review). Accept for the next evaluation stage.	Y	Y	Y	Accept	Y	Y	DM process presented in all its phases and deliveries	2	Accept	Y	N	Model-driven study - algorithms. Intrusion detection is an essential component of computer security mechanisms. It requires accurate and efficient analysis of a large amount of system and network audit data. It can thus be an application area of data mining. There are several characteristics of audit data: abundant raw data, rich system and network semantics, and ever "streaming". Accordingly, wh…	As-Is	N	N	N		N/A	N/A
48	189	Scopus	Thabtah, F., Hammoud, S., Abdel-Jaber, H.	Parallel associative classification data mining frameworks based mapreduce	2015	Parallel Processing Letters	25	2	1550002	0	0	N/A	8	10.1142/S0129626415500024	https://www.scopus.com/inward/record.uri?eid=2-s2.0-84934289435&doi=10.1142%2fS0129626415500024&partnerID=40&md5=1a5fb43a4c267549fe68e2bc210821b6	Article	2-s2.0-84934289435		Accept	Accept	Yes	Yes	Accept	Study concers DM frameworks and respective technology/algo (MapReduce). Domain cannot be clearly identifed, potentially, across domains. Accept for the next evaluation stage.	Y	Y	Y	Accept	Y	Y	DM process presented in all its phases and deliveries	2	Accept	Y	N	Method/Algo driven study– Associative classification (AC) is a research topic that integrates association rules with classification in data mining to build classifiers. After dissemination of the Classification-based Association Rule algorithm (CBA), the majority of its successors have been developed to improve either CBA’s prediction accuracy or the search for frequent ruleitems in the rule disc…	As-Is	N	N	N		N/A	N/A
49	191	Scopus	Yuan, B., Herbert, J.	A cloud-based mobile data analytics framework: Case study of activity recognition using smartphone	2014	Proceedings - 2nd IEEE International Conference on Mobile Cloud Computing, Services, and Engineering, MobileCloud 2014	0	0	6834965	220	227	8	8	10.1109/MobileCloud.2014.29	https://www.scopus.com/inward/record.uri?eid=2-s2.0-84903833480&doi=10.1109%2fMobileCloud.2014.29&partnerID=40&md5=c78f2588877bf0f8bcc71beaf327281b	Conference Paper	2-s2.0-84903833480		Accept	Accept	Yes	Yes	Accept	Study introduces DA framework on specific type of data (mobile) in interdisciplinary domain (Business/IS). Accept	Y	Y	Y	Accept	Y	Y	DM process presented in all its phases and deliveries	3	Accept	Y	Y	This work focus on introducing the development of a cloudbased data analysis framework which is designed to refine a classification model through multiple machine learning algorithms so that the model becomes customizable and adaptive for different individuals. Cloud computing is ideal for both storing the data and performing the compute-heavy machine learning. With cloud computing, the mobile de…			Y		Adaptation towards cloud-basesd environment and real-time operations. (1) Cloud-based analysis framework established with 5 queue types, (2) optimization process for model is introduced.	For a smart home based monitoring system, it is important to detect human body movement which can provide us with basic activity context. By combining the activity context along with other environmental contexts, the context-aware monitoring system is able to perform better reasoning for healthcare.	In this paper, the daily activity monitoring using hierarchical classification is supported by a cloud-based solution. With integration of the cloud infrastructure, the system provides superior scalability and availability for data analysis and model management. The data processing and classification algorithms are implemented in the smartphone for real-time activity monitoring while the data ana…	Structure of the IS system (incl. cloud-based component), process of model optimization, process description.	Environment
50	194	Scopus	Hsu, C.-Y., Chien, C.-F., Lin, K.-Y., Chien, C.-Y.	Data mining for yield enhancement in TFT-LCD manufacturing: An empirical study	2010	Journal of the Chinese Institute of Industrial Engineers	27	2	0	140	156	17	8	10.1080/10170660903541856	https://www.scopus.com/inward/record.uri?eid=2-s2.0-77956484289&doi=10.1080%2f10170660903541856&partnerID=40&md5=4a2a6e89261057fcfc736d03e48dde36	Article	2-s2.0-77956484289		Accept	Accept	Yes	Undecided	Accept	Study concerns DM for Transistor-LCD monitors manufacturing/engineering domain which is within the scope. Not enough info to conclude on DA/DM framework. Accept for the next evaluation stage	Y	Y	Y	Accept	Y	Y	DM process presented in all its phases and deliveries	2	Accept	Y	N	The lengthy manufacturing processes of thin film transistor-liquid crystal displays (TFT-LCDs) arecomplex, in which many factors can cause different types of defects on the panel and result in low yield. Examples are line defects, point defects, and Mura defects. Engineers rely on personal experience for trouble shooting during TFT-LCD manufacture, which does not quickly locate possible fault roo…	As-Is	N	N	N		N/A	N/A
51	195	Scopus	Yang, C., Létourneau, S.	Two-stage classifications for improving time-to-failure estimates: A case study in prognostic of train wheels	2009	Applied Intelligence	31	3	0	255	266	12	8	10.1007/s10489-008-0123-1	https://www.scopus.com/inward/record.uri?eid=2-s2.0-73249142957&doi=10.1007%2fs10489-008-0123-1&partnerID=40&md5=6d8ca3516fdb21ad964510c98b7e864c	Article	2-s2.0-73249142957		Accept	Accept	Yes	Undecided	Accept	Study concerns DM task for mechanisms/hardware life-time predictions (transportatin/engineering domain in scope). DA/DM methodology/framework not clear. Accept for the next evaluation stage	Y	Y	Y	Accept	Y	Y	DM process presented in all its phases and deliveries	2	Accept	Y	N	Method/model-driven - In order to meet the need for higher equipment availability and lower maintenance cost, much attention is being paid to the development of prognostic systems. Such systems support a proactive maintenance strategy by continuously monitoring the components of interest and predicting their failures sufficiently in advance to avoid disruptions during operation. Recent research d…	As-Is	N	N	N		N/A	N/A	This paper proposed a two-stage classification system to improve the preciseness of TTF estimations for prognostic applications. The first stage conducts a binary classification while the second stage performs an N-class classification. Building on techniques from data mining and machine learning, we described a comprehensive KDD methodology to address a variety of tasks including: automatic labe…
52	197	Scopus	Haruechaiyasak, C., Shyu, M.-L., Chen, S.-C.	A data mining framework for building a Web-page recommender system	2004	Proceedings of the 2004 IEEE International Conference on Information Reuse and Integration, IRI-2004	0	0	0	357	362	6	8	0	https://www.scopus.com/inward/record.uri?eid=2-s2.0-16244394873&partnerID=40&md5=389fe4653e69dec24a7783bf38258fbb	Conference Paper	2-s2.0-16244394873		Accept	Accept	Yes	Yes	Accept	Domain is within the scope (Business), DM framework present and addresses DA/DM task. Accept	Y	Y	Y	Accept	Y	Y	DM process presented in all its phases and deliveries	3	Accept	Y	Y	In this paper, we propose a new framework based on data mining algarithms for building a Web-page recommender system. A recommender system is an intermediary program (or an agent) with a user interface that automatically and intelligently generates a list of information which suits an individual’s needs. Two information filtering methods for providing the recommended information are considered: (…			Y		Fully-fledged framework adaption and extensions. New modified steps introduced - data collection, data preprocessing, info filtering (via DM), DB design and implementation, user interface design and implementation.	One of the major obstacles to the traditional IR approaches such as the query-based search, is the lack of effective interaction between the users and the system, which results in inferior retrieved information. In this paper, a new framework based on data mining techniques is proposed to improve the efficiency and effectiveness of the traditional information retrieval (IR) process.	The proposed framework is designed to enhance this interaction by analyzing user access behaviors on the system. In addition to the content analysis (i.e., content-based filtering jl information is also retrieved according to each individual’s preferences (i.e., user personalization j and by recommendation from other users (i.e., collaborative filtering). To demonstrate the potential usage of the…	Interaction of the user and Recey system	Systems/integrated applications
53	201	Scopus	Amani, F.A., Fadlalla, A.M.	Data mining applications in accounting: A review of the literature and organizing framework	2017	International Journal of Accounting Information Systems	24	0	0	32	58	27	7	10.1016/j.accinf.2016.12.004	https://www.scopus.com/inward/record.uri?eid=2-s2.0-85010304266&doi=10.1016%2fj.accinf.2016.12.004&partnerID=40&md5=9bd7ae25bcd85f351bc76bb9c8bc439f	Article	2-s2.0-85010304266		Accept	Accept	Undecided	Undecided	Accept	Study concerns DM, but focuses on specific aspect applications. Domain is within the scope (Business/Finance), framework is present, but might be in different context - organizing framework". Not enough info to reject, Accept for the next evaluation stage	Y	Y	Y	Accept	Y	Y	DM process presented in all its phases and deliveries	3	Accept	Y	Y	This paper explores the applications of data mining techniques in accounting and proposes an organizing framework for these applications. Paper is metastudy with extensive SLR component, classification framework of studies according to developed taxonomy, review of CRISP-DM application and its critical evaluation on stregth/weeknesses and suggestions.				Y	Examining applications of data mining in accounting through lens of well-known Cross Industry Standard Protocol – Data Mining (CRISP-DM) framework revealed many practical recommendations may be pertinent: 1. Considering the business impact as technical justification and paying more attention to questions such as: if some measure of performance (such as accuracy) is improved, how does this transla…	The large body of literature reported on specific uses of the important data mining paradigm in accounting, but research that takes a holistic view of these uses is lacking.	The proposed framework combined the two major accounting reporting foci (retrospection and prospection) and the three data mining goals (description, prediction, and prescription), resulting in four main feasible categories of accounting data mining applications: retrospective description, retrospective prescription, prospective prescription and prospective prediction. The concentration of applic…		Other research/industry domains frameworks and methodologies
54	203	Scopus	Wang, L.-C.	Data mining in functional test content optimization	2015	20th Asia and South Pacific Design Automation Conference, ASP-DAC 2015	0	0	7059023	308	315	8	7	10.1109/ASPDAC.2015.7059023	https://www.scopus.com/inward/record.uri?eid=2-s2.0-84926451854&doi=10.1109%2fASPDAC.2015.7059023&partnerID=40&md5=5c5c4d7fe156c0baa4f6917d4f76cca9	Conference Paper	2-s2.0-84926451854		Accept	Accept	Undecided	Undecided	Accept	Study concerns DM in functional testing which does not give enough info on domain. DA/DM frameworks/methodology info is also not present. Accept for the next evaluation stage	Y	Y	Y	Accept	Y	Y	DM process presented in all its phases and deliveries	3	Accept	Y	Y	This paper reviews the data mining methodologies [1]-[4] proposed for functional test content optimization where tests are sequences of instructions or transactions. Basic machine learning concepts and the key ideas of these methodologies are explained. Challenges for implementing these methodologies in practice are illustrated. Promises are demonstrated through experimental results based on indu…			Y		This paper reviews the data mining methodologies [1]-[4] proposed for functional test content optimization where tests are sequences of instructions or transactions. Basic machine learning concepts and the key ideas of these methodologies are explained. Challenges for implementing these methodologies in practice are illustrated. Promises are demonstrated through experimental results based on indu…	To introduce domain knowledge and learning as holistic part of KD process, improve interpretabiliy and actionability.	As explained in [7], data mining in EDA and test applications can often be treated as an iterative knowledge discovery (KD) process [29] to uncover interpretable and actionable knowledge. Fig. 20 illustrates a KD process. Fig. 20. Data mining as an iterative knowledge discovery (KD) process ig. 17 can be viewed as an example of the KD process in Fig. 20. In Fig. 17, the learning perspective is de…	High-level process view, feedback loop	Application/Realization study
55	212	Scopus	Hang, Y., Fong, S.	A framework of business intelligence-driven data mining for e-Business	2009	NCM 2009 - 5th International Joint Conference on INC, IMS, and IDC	0	0	5331527	1964	1970	7	7	10.1109/NCM.2009.403	https://www.scopus.com/inward/record.uri?eid=2-s2.0-73549104824&doi=10.1109%2fNCM.2009.403&partnerID=40&md5=7839efecf32d39b11bc20d010d2d30e7	Conference Paper	2-s2.0-73549104824		Accept	Accept	Yes	Yes	Accept	Study concerns DM framework for domain (e-Business) inside the research scope. Accept	Y	Y	Y	Accept	Y	Y	DM process presented in all its phases and deliveries	3	Accept	Y	Y	This paper proposes a data mining methodology called Business Intelligence-driven Data Mining (BIdDM). It combines knowledge-driven data mining and method-driven data mining, and fills the gap between business intelligence knowledge and existent various data mining methods in e-Business. BIdDM contains two processes: a construction process of a four-layer framework and a data mining process. A me…				Y	BIdDM is proposed in this paper that is useful for e-Business to obtain business intelligence through some guided data mining methods by identifying the related e-Services. BIdDM represents a new data mining methodology combining knowledge-driven data mining and method driven data mining. When the framework is established, business intelligence discovery will bring potential meaning to end-user i…	Business Intelligence-driven Data Mining (BIdDM) is a new data mining methodology combining knowledge-driven data mining and method-driven data mining. It aims to propose a way to fill the gap between business intelligence knowledge in e-commerce and current various data mining methods. BIdDM pursues a flexible way to implement data mining in terms of business requirement.	BIdDM contains two processes: framework construction and data mining (Figure 3). Framework construction is the process to establish a four-layer framework, which is a topdown approach from BI to data. Data mining process is a bottom-up approach discovering the potential knowledge from existent data sources. But in here, once the user chooses a BI as prospective outcome, a set of appropriate data …	Process flowchart, infra construction flowchart, 4-layer BI-driven DM.	Other research/industry domains frameworks and methodologies
56	220	Scopus	Porzio, G.C., Ragozini, G.	Visually mining off-line data for quality improvement	2003	Quality and Reliability Engineering International	19	4	0	273	283	11	7	10.1002/qre.588	https://www.scopus.com/inward/record.uri?eid=2-s2.0-0041878577&doi=10.1002%2fqre.588&partnerID=40&md5=d3115214328ab68ea25b9d7a353e3f83	Conference Paper	2-s2.0-0041878577		Accept	Accept	Yes	Undecided	Accept	Study concerns DM for the purpose of quality improvement, but domain is unclear. Not enough info on DA/DM framework either. Accept for the next evaluation stage	Y	Y	Y	Accept	Y	Y	DM process presented in all its phases and deliveries	2	Accept	Y	N	In this paper we presented a visual data mining strategy designed to visually investigate multivariate production processes in an effective and simple way. Effectiveness is pursued through the interaction among human visual learning skills and computer-based numerical methods. The user is called upon to learn from data step by step, exploiting novel information acquired at each stage to achieve d…	As-Is	N	N	N		N/A	N/A
57	223	Scopus	Klemettinen, Mika, Mannila, Heikki, Toivonen, Hannu	Data mining methodology and its application to semi-automatic knowledge acquisition	1997	International Conference on Database and Expert Systems Applications - DEXA	0	0	0	670	677	8	7	0	https://www.scopus.com/inward/record.uri?eid=2-s2.0-0030693472&partnerID=40&md5=92627af5d932f97d17df548ca71bff79	Conference Paper	2-s2.0-0030693472		Accept	Accept	Undecided	Yes	Accept	Study concerns DM methodology, domain is unclear.Accept for the next evaluation stage	Y	Y	Y	Accept	Y	Y	DM process presented in all its phases and deliveries	2	Accept	Y	N	We antroduce a methodology for knowledge dascouery an databases (li'DD) where one first dascouers large collectzons of patterns at once, and then performs anteractauely retraeves subsets of the collectaon of patterns. The proposed methodology suats such KDD formalasms as assocaatzon and epzsode rules, where large collections of potentaally anterestang rules can be found eficzently. We present met…	As-Is	N	N	N		N/A	N/A	An alarm correlation model using discovered alarm patterns
58	224	Scopus	Bashir, M.R., Gill, A.Q.	Towards an IoT big data analytics framework: Smart buildings systems	2017	Proceedings - 18th IEEE International Conference on High Performance Computing and Communications, 14th IEEE International Conference on Smart City and 2nd IEEE International Conference on Data Science and Systems, HPCC/SmartCity/DSS 2016	0	0	7828529	1325	1332	8	6	10.1109/HPCC-SmartCity-DSS.2016.0188	https://www.scopus.com/inward/record.uri?eid=2-s2.0-85013642929&doi=10.1109%2fHPCC-SmartCity-DSS.2016.0188&partnerID=40&md5=18e913d938b7ebb595e8a6185c3065b7	Conference Paper	2-s2.0-85013642929		Accept	Accept	Yes	Yes	Accept	Study addresses DA framework within designated domain (CS, IoT). Accept	Y	Y	Y	Accept	Y	Y	DM process presented in all its phases and deliveries	3	Accept	Y	Y	There is a growing interest in IoT-enabled smart buildings. However, the storage and analysis of large amount of high-speed real-time smart building data is a challenging task. There are a number of contemporary Big Data management technologies and advanced analytics techniques that can be used to deal with this challenge. There is a need for an integrated IoT Big Data Analytics (IBDA) framework …			Y		The proposed IBDA framework has three major integrated technology components: IoT Sensors, Big Data Management and Analytics. Firstly, instead of using multiple physical IoT oxygen sensors, luminosity sensors and smoke/hazardous gases detectors, we used fifteen virtual sensors to generate the data through software. Secondly, these sensors generate a large amount of data (Big Data), which is then …	It is clear, based on the background research and recent related work, that there is a need of integrated frameworks for effectively guiding the organisations interesting to adopt IoT, Big Data Management and Analytics for real time analytics and effective decision making for the control of their smart environments such as smart buildings.	This paper presented one such framework and its initial evaluation, which is called here IBDA, for real time analytics.	Architecture - ingest, store, analyze, actuate	Environment
59	228	Scopus	Cuzzocrea, A., Psaila, G., Toccu, M.	An innovative framework for effectively and efficiently supporting big data analytics over geo-located mobile social media	2016	ACM International Conference Proceeding Series	11-13-July-2016	0	0	62	69	8	6	10.1145/2938503.2938517	https://www.scopus.com/inward/record.uri?eid=2-s2.0-84989246605&doi=10.1145%2f2938503.2938517&partnerID=40&md5=af41e4856c81556e6147481f7127d483	Conference Paper	2-s2.0-84989246605		Accept	Accept	Yes	Yes	Accept	Study is concerned with new framework for data analytics for specific type of data. Domain is within the scope. Accept	Y	Y	Y	Accept	Y	Y	DM process presented in all its phases and deliveries	3	Accept	Y	Y	Mobile Social Media are gaining momentum in the broader context of Big Data Analytics, where the main issue is represented by the problem of extracting interesting and actionable knowledge from big data repositories. Mobile social media sources like Twitter and Instagram are indeed producing massive amounts of data (namely,posts) that represent a very rich source of knowledge for predictive analy…			Y		The comprehensive FollowMe suite, which implements the proposed framework, incorporates several tools that generate various outputs for the result set of reconstructed trips, so that several analysis dimensions (i.e., Time Slot, Origin Airport, Path, and others) can be built over them and exploited to analyze results. We provided architecture and functionalities of the propose suite.	To understand tourists behaviour (which can then serve as data/info for public policy). We proposed the FollowMe project, a real-life national project whose aim is that of developing innovative techniques for querying social networks in order to discover posts sent by travelers and trace them during their trips.	These techniques are implemented within a software suite encompassing several tools, called FollowMe suite. At the actual stage of the project, we developed tools that work with Twitter and Instagram. In the next stages of the project, we will consider other social networks.	Architecture of the respective automated suite.	Environment
60	244	Scopus	Deng, X., Ghanem, M., Guo, Y.	Real-time data mining methodology and a supporting framework	2009	NSS 2009 - Network and System Security	0	0	5319312	522	527	6	6	10.1109/NSS.2009.49	https://www.scopus.com/inward/record.uri?eid=2-s2.0-72849147582&doi=10.1109%2fNSS.2009.49&partnerID=40&md5=02711e278d301285c6986dd1935f3ad3	Conference Paper	2-s2.0-72849147582		Accept	Accept	Undecided	Yes	Accept	Study concerns with DM framework but there is no info on domain. Accept for the next evaluation stage	Y	Y	Y	Accept	Y	Y	DM process presented in all its phases and deliveries	3	Accept	Y	Y	The need for real-time data mining has long been recognized in various application domains. However existing methodologies are still limited to the optimization of single classical data mining algorithms. In this paper, we investigate the development of a general purpose methodology for realtime data mining and propose a novel supporting framework. In the methodology, definition, characteristics …				Y	This framework is built on the novel dynamic data mining process model [5]. The model offers a combination of improvements over classical process models, thus benefiting real-time data mining. First, it allows concurrent tasks and iterations to be included in the data mining steps. Second, it allows knowledge from previous modeling steps to be incrementally updated or promptly reused in mining ne…	Classical data mining is designed to address offline data analytics, with little support for real-time data analysis requirements such as meeting timing constraints and fault tolerance. In addition, these approaches often have difficulty adapting to the continuous non-stationary data. Real-time data mining aims to relieve these bottlenecks by providing users with the ability to analyze on-line da…	Motivated by the goal of gaining a more thorough comprehension of the real-time data mining field, this paper explores the generic characteristics of real-time data mining and proposes a number of general principles for developing and conducting real-time data mining tasks. A supporting framework is also presented. We present real-time data mining methodology based on the generic real-time comput…	Real-time DA assoicated hypotheses are defined - Data model, Data mining - computing and environment characteristics.	Big Data Technologies, tools, methods
61	248	Scopus	Chan, N.H., Wong, H.Y.	Data mining of resilience indicators	2007	IIE Transactions (Institute of Industrial Engineers)	39	6	0	617	627	11	6	10.1080/07408170600899565	https://www.scopus.com/inward/record.uri?eid=2-s2.0-33947629160&doi=10.1080%2f07408170600899565&partnerID=40&md5=5979c8ed8217f37736777815d2028dd7	Article	2-s2.0-33947629160		Accept	Accept	Undecided	Undecided	Accept	Study addresses DM task executed on specific type of data. Not enough info neither on domain nor on DA/DM framework. Accept for the next stage evaluation.	Y	Y	Y	Accept	Y	Y	DM process presented in all its phases and deliveries	2	Accept	Y	N	The EarlyWarning System (EWS) that has been adopted by the International Monetary Fund may not be able to predict future financial crises for all possible scenarios, because shocks come in many different forms. To supplement the EWS, this paper proposes a data mining framework to measure the resilience of an economy. The resilience framework does not predict a crisis, but rather assesses the curr…	As-Is	N	N	N		N/A	N/A
62	252	Scopus	Luna, J.M., Castro, C., Romero, C.	MDM tool: A data mining framework integrated into Moodle	2017	Computer Applications in Engineering Education	25	1	0	90	102	13	5	10.1002/cae.21782	https://www.scopus.com/inward/record.uri?eid=2-s2.0-85010369929&doi=10.1002%2fcae.21782&partnerID=40&md5=f6015b74e001e0fb22482b3c274bd54d	Article	2-s2.0-85010369929		Accept	Accept	Yes	Yes	Accept	Study concerns multidiscplinary domain (IS/Education), DM approach and framework are present. Accept	Y	Y	Y	Accept	Y	Partially	DM process partially, focus on tool	3	Accept	Y	Y	The interest in developing Learning Analytics tools that can be integrated into the well-known Moodle course management systems is increasing nowadays. These tools generally provide some type of basic analytics and graphs about users’ interaction in the course. However, they do not enable a varied set of Data Mining echniques to be applied, such as approaches for classification, clustering, or as…			Y		Adaptation is executed with respect to all steps, most notable is anonymization as well as architecture and interface design.	Moodle management systems include a growing number of Learning Analytics tools to provide some type of basic analytics and graphs about users’ interaction. However, it is hard to find any integrated tool that enables a varied set of Data Mining techniques to be applied in the course. In this way, the aim of this paper is to propose a new data mining tool, called MDM, for the discovery of knowledg…	In this way, the aim of this paper is to propose a new data mining tool, called MDM, for the discovery of knowledge in Moodle data. The major feature of the proposed tool is that all its algorithms were implemented in PHP and integrated in Moodle platform. The proposed data mining tool may be considered as a complement for all the existing Learning Analytics plug-ins, providing new, and varied fu…	Architecture, detailed comparison of LA and EDM tools integrated(able) with Moodle.	Systems/integrated applications
63	254	Scopus	Du, M., Li, F., Zheng, G., Srikumar, V.	DeepLog: Anomaly detection and diagnosis from system logs through deep learning	2017	Proceedings of the ACM Conference on Computer and Communications Security	0	0	0	1285	1298	14	5	10.1145/3133956.3134015	https://www.scopus.com/inward/record.uri?eid=2-s2.0-85041449815&doi=10.1145%2f3133956.3134015&partnerID=40&md5=39da60f53442ae3ae47f2e7ccb95075e	Conference Paper	2-s2.0-85041449815		Accept	Accept	Yes	Undecided	Accept	Study concerns DM task performed on specific type of data (logs) through DL technique. Neither domain nor DA/DM framework info is clear. Accept for the next stage evaluation.	Y	Y	Y	Accept	Y	Y	DM process presented in all its phases and deliveries	3	Accept	Y	Y	Log data is an important and valuable resource for understanding system status and performance issues; therefore, the various system logs are naturally excellent source of information for online monitoring and anomaly detection. We propose DeepLog, a deep neural network model utilizing Long Short-Term Memory (LSTM), to model a system log as a natural language sequence. is allows DeepLog to autom…			Y		The architecture of DeepLog is shown in Figure 1 with three main components: the log key anomaly detection model, the parameter value anomaly detection model, and the workow model to diagnose detected anomalies. Paper modifies all DM steps and leverages in the context of respective IS system (architecture and workflow-wise); propsed system is also significant extension of deployment phase.	None of existing approaches is effective as universal anomaly detection method that is able to guard against different attacks in an online fashion.	This paper presents DeepLog, a general-purpose framework for online log anomaly detection and diagnosis using a deep neural network based approach. DeepLog learns and encodes entire log message including timestamp, log key, and parameter values. It performs anomaly detection at per log entry level, rather than at per session level as man previous methods are limited to. DeepLog can separate out …	Architecture, model, workflow construction approach and resulting outcome (worklow itself).	Application/Realization study
64	260	Scopus	Femina, B.T., Sudheep, E.M.	An efficient CRM-data mining framework for the prediction of customer behaviour	2015	Procedia Computer Science	46	0	0	725	731	7	5	10.1016/j.procs.2015.02.136	https://www.scopus.com/inward/record.uri?eid=2-s2.0-84931302829&doi=10.1016%2fj.procs.2015.02.136&partnerID=40&md5=c184b9c6078123b5bb602e18c2736f5c	Conference Paper	2-s2.0-84931302829		Accept	Accept	Yes	Yes	Accept	Study concerns DM framework for the DM task in the relevant domain (Business). Accept	Y	Y	Y	Accept	Y	Y	DM process presented in all its phases and deliveries	2	Accept	Y	N	CRM-data mining framework establishes close customer relationships and manages relationship between organizations and customers in today’s advanced world of businesses. Data mining has gained popularity in various CRM applications in recent years and classification model is an important data mining technique useful in the field. The model is used to predict the behaviour of customers to enhance t…	As-Is	N	N	N		N/A	N/A
65	264	Scopus	Luo, X.	Suspicious transaction detection for anti-money laundering	2014	International Journal of Security and its Applications	8	2	0	157	166	10	5	10.14257/ijsia.2014.8.2.16	https://www.scopus.com/inward/record.uri?eid=2-s2.0-84897436496&doi=10.14257%2fijsia.2014.8.2.16&partnerID=40&md5=390e4e9dba87674f1099617652bfad60	Article	2-s2.0-84897436496		Accept	Accept	Yes	Undecided	Accept	Study concerns DM task in relevant domain (AML-Business/Banking). DA/DM framework info is unclear. Accept for the next stage evaluation.	Y	Y	Y	Accept	Y	Y	DM process presented in all its phases and deliveries	2	Accept	Y	N	Model/Algo-driven Data mining framework for detecting AML activities is proposed. Algo employes classification method. Experiments show feasibility and efficiency of the model/method.	As-Is	N	N	N		N/A	N/A
66	266	Scopus	Biliri, E., Petychakis, M., Alvertis, I., Lampathaki, F., Koussouris, S., Askounis, D.	Infusing social data analytics into Future Internet applications for manufacturing	2014	Proceedings of IEEE/ACS International Conference on Computer Systems and Applications, AICCSA	2014	0	7073242	515	522	8	5	10.1109/AICCSA.2014.7073242	https://www.scopus.com/inward/record.uri?eid=2-s2.0-84988267521&doi=10.1109%2fAICCSA.2014.7073242&partnerID=40&md5=b7dc3ff6e09b6fd49df499bcc7e33f06	Conference Paper	2-s2.0-84988267521		Accept	Accept	Undecided	Undecided	Accept	Domain is multidiscplinary (IS, manufacturing), method is in SNA, however, DA/DM framework info is unclear. Accept for the next stage evaluation.	Y	Y	Y	Accept	Y	Y	DM process presented in all its phases and deliveries	3	Accept	Y	Y	Today, a new age of engagement and collaboration has emerged with the proliferation of usergenerated content in social networks and generally the Web 2.0, rendering it particularly difficult for enterprises to monitor and act upon all content following conventional data mining methodologies. In this paper, we present our approach for a Future Internet enabler (FITMAN Anlzer) that provides automat…			Y		Adaptation in all seps, most notably architecture and domain add-ons (part of deployment phase), desing goals. Overall phases also changed - data retrieval (data connectors), initial Data preprocessing (storage system, processing/querying engine), sentiment analysis, reports creation and vizualization (with main workflow); system evaluation.	In this paper, we elaborate on the FITMAN Anlzer which aims to become a Future Internet specific enabler designed to facilitate social media monitoring for enterprises. It is envisioned to provide a cloud-based, highly customizable and domain-independent solution, with a user-friendly interface, in order to search efficiently and identify trends and polarity over retrieved statuses and documents.…	Our approach is designed to be inherently generic and customizable at the same time, without requiring any technical skills or painful configuration from its end user. Its main advantage is that it allows uses to experiment with their data and create personalized reports, through easily extensible forms. It has two query modes, depending on whether the user wishes to keep the results stored for f…	Workflow, architecture	Environment
67	272	Scopus	Çinicioǧlu, E.N., Ertek, G., Demirer, D., Yörük, H.E.	A framework for automated association mining over multiple databases	2011	INISTA 2011 - 2011 International Symposium on INnovations in Intelligent SysTems and Applications	0	0	5946050	79	85	7	5	10.1109/INISTA.2011.5946050	https://www.scopus.com/inward/record.uri?eid=2-s2.0-79961191929&doi=10.1109%2fINISTA.2011.5946050&partnerID=40&md5=4da0f611be3f943e89b25a2614c826e6	Conference Paper	2-s2.0-79961191929		Accept	Accept	Yes	Undecided	Accept	Study concerns framework for DM task in the context of execution over specific IS/IT infrastructure. Study across domains (domain-neutral). Specific details/info on DA/DM framework info is unclear. Accept for the next stage evaluation.	Y	Y	Y	Accept	Y	Y	DM process presented in all its phases and deliveries	3	Accept	Y	Y	Literature on association mining, the data mining methodology that investigates associations between items, has primarily focused on efficiently mining larger databases. The motivation for association mining is to use the rules obtained from historical data to influence future transactions. However, associations in transactional processes change significantly over time, implying that rules extrac…			Y		Paper modifies all DM steps and leverages in the context of respective IS system (architecture and workflow-wise); propsed system is also significant extension of deployment phase.	Association mining produces interpretable and actionable results, in the form of itemsets or rules, with computed values of interestingness metrics, such as support and confidence. The methodology is used increasingly among practitioners and business analysts [1]. From a practical point of view, the methodology and application literatures have two important gaps that need to be filled: Firstly, i…	1) A framework is developed to carry out association mining over multiple databases and merge the results in a structured way, enabling posterior analysis. The process through which data from multiple association mining sessions can be combined and the supporting database schema is described throughout the paper. 2) As a practical contribution, and research and analysis facilitator, the AssocMine…	Framework itself, database schema, vizualization graphs.	Application/Realization study
68	279	Scopus	Doreswamy	A survey for data mining frame work for polymer matrix composite engineering materials design applications	2008	International Journal of Computational Intelligence Systems	1	4	0	313	328	16	5	10.2991/ijcis.2008.1.4.4	https://www.scopus.com/inward/record.uri?eid=2-s2.0-77952271630&doi=10.2991%2fijcis.2008.1.4.4&partnerID=40&md5=82afcadadda39497f444bbab62130f25	Article	2-s2.0-77952271630		Accept	Accept	Undecided	Yes	Accept	Study presents survey on DM framework for material design. Study is interdisciplinary (material sciences/engineering) so is in scope. DA/DM task is unclear, there is not enough info to reject. Accept for the next stage evaluation.	Y	Y	Y	Accept	Y	Y	DM process presented in all its phases and deliveries	3	Accept	Y	Y	Motivation for the present investigation is inspired by the Computer Based Models and is depicted as Mining Frame Work for determining optimal decision making strategies and performing intelligent computational operations associated to advanced Composite materials design applications. Data Mining and Knowledge Discovery has made tremendous progress in Computer Science in the last 15 years. Howeve…			Y		Paper modifies all DM steps and leverages in the context of respective IS system (architecture and workflow-wise); propsed system is also significant extension of deployment phase.	With recent developments in data transfer and network technologies, data collection technologies in many emerging scientific applications need for a paradigm shift from a traditional hypothesize-and test process to a partial automation of hypothesis generation, model construction and experimentation. To develop appropriate knowledge discovery models associated to advanced composite materials tech…	An object-Oriented data model is proposed to organize materials data using objects and classes and their enhanced features to simplify searching and retrieval operations. Machine learning technique such as decision tree classifier and AI neural network classifier are proposed for materials classification, where as new similarity measuring technique is implemented for materials selection. The prop…	DM system architecture; model architectures	Application/Realization study
69	288	Scopus	Rendall, R., Lu, B., Castillo, I., Chin, S.-T., Chiang, L.H., Reis, M.S.	A Unifying and Integrated Framework for Feature Oriented Analysis of Batch Processes	2017	Industrial and Engineering Chemistry Research	56	30	0	8590	8605	16	4	10.1021/acs.iecr.6b04553	https://www.scopus.com/inward/record.uri?eid=2-s2.0-85026907107&doi=10.1021%2facs.iecr.6b04553&partnerID=40&md5=46c905c03a24d91190c540057e9b5f81	Article	2-s2.0-85026907107		Accept	Accept	Yes	Yes	Accept	Study presentes framework for DA task in process-mining field (which is in scope). Accept	Y	Y	Y	Accept	Y	Y	DM process presented in all its phases and deliveries	3	Accept	Y	Y	We present a data analytics framework for offline analysis of batch processes. The framework provides a unified setting for implementing several variants of feature oriented analysis proposed in the literature, including a new methodology based on the process variables’ profiles presented in this article. It also integrates feature generation and feature analysis, in order to speed up the data ex…			Y		Paper modifies all DM steps and leverages in the context of respective IS system (architecture and workflow-wise); propsed system is also significant extension of deployment phase.	To address 3 common problems in data-driven continous improvement. First of all, data from raw materials/process operations/product quality are not always available in an integrated and easily accessible way, which may create difficulties in retrieving the appropriate records for conducting a certain data analysis task and in combining them in a meaningful and coherent way. Furthermore, even when…	A new dictionary of features (Profiles-driven Features, PdF) is proposed to enrich the space of solutions in the lower domain of the complexity spectrum (Section 2.1). • A unifying and integrated platform for feature oriented analysis is proposed (FOBA, Feature Oriented Batch Analytics platform): unifying because it allows for the use of different sets of features (called “dictionaries of feature…	Schematic representation of the hierarchy of complexity of analytics platforms for batch process data. Schematic representatin or architecture. Methodologic workflow for selecting a suitable approach for offline batch data analysis.	Environment
70	290	Scopus	Bohanec, M., Robnik-Šikonja, M., Borštnar, M.K.	Decision-making framework with double-loop learning through interpretable black-box machine learning models	2017	Industrial Management and Data Systems	117	7	0	1389	1406	18	4	10.1108/IMDS-09-2016-0409	https://www.scopus.com/inward/record.uri?eid=2-s2.0-85027333711&doi=10.1108%2fIMDS-09-2016-0409&partnerID=40&md5=e18024ff967c8c522eadf50cada6ec10	Article	2-s2.0-85027333711		Accept	Accept	Yes	Undecided	Accept	Study concerns decision support framework (decision science field which is in scope) with specific DM/ML method and algo. DA/DM framework info is unclear. Accept for the next stage evaluation.	Y	Y	Y	Accept	Y	Y	DM process presented in all its phases and deliveries	3	Accept	Y	Y	The purpose of this paper is to address the problem of weak acceptance of machine learning (ML) models in business. The proposed framework of top-performing ML models coupled with general explanation methods provides additional information to the decision-making process. This builds a foundation for sustainable organizational learning. Design/methodology/approach – To address user acceptance, par…				Y	We present a framework, which integrates interpretable ML models with a human understanding of a decision problem (Holzinger, 2016). We demonstrate how to integrate interpretable recommendations of knowledge discovery technologies into a complex decision process and continuously support organizational learning. The role of the external consultant was instrumental in overcoming the initial relucta…	The progress in the application of data mining to the broader field of customer relationship management (CRM) solutions (Ngai et al., 2009) motivates the research question in this paper: RQ1. How can interpretable recommendations of knowledge discovery technologies be integrated into a complex business decision process and continuously support organizational learning?	This paper introduces a novel approach to support a knowledge-based decision-making pro cess with an application of general explanation methodology for ML models. We propose a framework, which formalizes the process of using company’s historical business data within a decision-making process and upgrades it with explanations and people in the loop. The framework utilizes transparent explanations …	ADR method application	Combined with other org. frameworks and methodologies
71	293	Scopus	Pouyanfar, S., Chen, S.-C.	Semantic concept detection usingweighted discretization multiple correspondence analysis for disaster information management	2016	Proceedings - 2016 IEEE 17th International Conference on Information Reuse and Integration, IRI 2016	0	0	0	556	564	9	4	10.1109/IRI.2016.82	https://www.scopus.com/inward/record.uri?eid=2-s2.0-84991209178&doi=10.1109%2fIRI.2016.82&partnerID=40&md5=56b9a89625bbd9c4f92eefc542f087c3	Conference Paper	2-s2.0-84991209178		Accept	Accept	Yes	Undecided	Accept	Study concerns specific DA task and method in IM management domain (in scope of the research). DA/DM framework info is unclear. Accept for the next stage evaluation.	Y	Y	Y	Accept	Y	Y	DM process presented in all its phases and deliveries	2	Accept	Y	N	Multimedia analysis has attracted lots of attention in recent years. One of the significant applications in multimedia is video semantic concept/event detection. In particular, the data imbalance problem, an open issue in multimedia analysis systems, is selected because conventional data mining algorithms are often unable to detect the minor (positive) class in such non-uniform data distribution.…	As-Is	N	N	N		N/A	N/A
72	299	Scopus	Lv, M., Li, Y., Yuan, Z., Wang, Q.	Route pattern mining from personal trajectory data	2015	Journal of Information Science and Engineering	31	1	0	147	164	18	4	0	https://www.scopus.com/inward/record.uri?eid=2-s2.0-84920725796&partnerID=40&md5=4223ae04a6111a1f34ae14273c486a83	Article	2-s2.0-84920725796		Accept	Accept	Undecided	Undecided	Accept	Study concerns specific DM task, however, domain/application is unclear. DA/DM framework info is unclear. Accept for the next stage evaluation.	Y	Y	Y	Accept	Y	Y	DM process presented in all its phases and deliveries	2	Accept	Y	N	The discovery of route patterns from trajectory data generated by moving objects is an essential problem for location-aware computing. However, the high degree of uncertainty of personal trajectory data significantly disturbs the existing route pattern mining approaches, and results in finding only short and incomplete patterns with high computational complexity. In this paper, we propose a perso…	As-Is	N	N	N		N/A	N/A
73	301	Scopus	Nino, M., Blanco, J.M., Illarramendi, A.	Business understanding, challenges and issues of Big Data Analytics for the servitization of a capital equipment manufacturer	2015	Proceedings - 2015 IEEE International Conference on Big Data, IEEE Big Data 2015	0	0	7363897	1368	1377	10	4	10.1109/BigData.2015.7363897	https://www.scopus.com/inward/record.uri?eid=2-s2.0-84963738401&doi=10.1109%2fBigData.2015.7363897&partnerID=40&md5=ee2377569fb3bdb4cba0fd7dd8da1bd7	Conference Paper	2-s2.0-84963738401		Accept	Accept	Undecided	Undecided	Accept	Study concerns with overview of specific phase of DM methodology - business understanding as well as overaoll BDA problematics in specific domain (manufacturing). Topic is only partially in scope, however, there is not enough info to reject. DA/DM framework info is unclear. Accept for the next stage evaluation.	Y	Y	Y	Accept	Y	Y	DM process presented in all its phases and deliveries	3	Accept	Y	Y	The paper uses the CRISP-DM (CRoss-Industry Standard Process for Data Mining) methodology as a framework to organize and present our main findings related to the Business Understanding phase. This allow us to provide pragmatic, business-oriented considerations that can be leveraged by research and development teams when exploring opportunities to develop Big Data Analytics projects in the context…		Y			The case study also presents a novel approach for using CRISP-DM methodology, not as a project planning and management model, but as a framework to analyze the findings and conclusions of a data mining project. This also opens an interesting line of future work identifying could deal with more complex maps of business stakeholders and the influence of this complexity on the data mining aspects of…	The use of servitization strategies for data mining adoption in manufacturing entails an increased complexity when developing data mining projects. It is necessary a detailed understanding of the business stakeholders, their needs and expectations, and the impact that all of this has in the pure data mining considerations. One of our main goals with this case study is to share our main findings a…	This paper presents a case study based on a Big Data Analytics applied research project developed for a capital equipment manufacturer. Their current business model is based on selling machinery and storage infrastructure for larger chemical manufacturing companies spread worldwide. The project is developed in the context of a servitization strategy where this capital equipment manufacturer aims …	Map of stakeholders, vizualization of info needs of different users	Case study - sertvitization manufacturinng
74	302	Scopus	Zhang, W., Lau, R.Y.K., Li, C.	Adaptive big data analytics for deceptive review detection in online social media	2014	35th International Conference on Information Systems "Building a Better World Through Information Systems", ICIS 2014	0	0	0	0	0	N/A	4	0	https://www.scopus.com/inward/record.uri?eid=2-s2.0-84923471496&partnerID=40&md5=31eb756cd54185cfde0982a596a309e9	Conference Paper	2-s2.0-84923471496		Accept	Accept	Yes	Undecided	Accept	Study concerns DA for specific task in the domain in scope (Business/Social Sciences). DA/DM framework info is unclear. Accept for the next stage evaluation.	Y	Y	Y	Accept	Y	Y	DM process presented in all its phases and deliveries	3	Accept	Y	Y	The explosive growth of user-contributed reviews in e-Commerce and online social network sites prompts for the design of novel big data analytics frameworks to cope with such a challenge. The main contributions of our research are twofold. First, we design a novel big data analytics framework that leverages distributed computing and streaming to efficiently process big social media data streams. …			Y		The ABIGDAD framework consists of seven main components, and they are implemented using well-proven methods and tools that are made available under open-source license agreements. First, a novel big data analytics framework that combines distributed computing and streaming to analyze big social media data streams is developed. Second, we contribute to design a novel methodology that can detect de…	The main research questions of our study reported in this paper are summarized as follows: Is the proposed big data analytics framework effective to detect deceptive product comments in different online social media settings? Can the proposed PCGA enhance detection performance by searching through near optimal detection features and system parameters? Is the proposed parallel and distributed big …	To the best of our knowledge, this is the first successful design of an adaptive big data analytics framework for the detection of deceptive reviews from a big social media dat stream. The practical implication of our research is that organizations can apply our design artifacts to detect and filter deceptive reviews from big social media data streams. As a result, the effectiveness of business i…		Environment
75	305	Scopus	Khan, D.M., Mohamudally, N., Babajee, D.K.R.	A unified theoretical framework for data mining	2013	Procedia Computer Science	17	0	0	104	113	10	4	10.1016/j.procs.2013.05.015	https://www.scopus.com/inward/record.uri?eid=2-s2.0-84891868441&doi=10.1016%2fj.procs.2013.05.015&partnerID=40&md5=7f29e8963c01f1aaed6d424bbb145615	Conference Paper	2-s2.0-84891868441		Accept	Accept	Yes	Yes	Accept	Study is concerned with DM theoretical framework. Domain info is unclear, potentially, across domains. Accept	Y	Y	Y	Accept	Y	Y	DM process presented in all its phases and deliveries	3	Accept	Y	Y	The pattern extraction and discovery of useful information from a dataset are the foremost purposes of data mining; the multiple attempts and strong beliefs in the development and the formulation of the unified data mining frameworks that would answer to the fundamental versions related to the discovery of knowledge. In this paper we are presenting a novel unified framework for data mining concep…			Y		In this paper, a unified theoretical framework is presented for data mining by formulating a unified data mining theory (UDMT) where the data mining processes; clustering, classification and visualization are unified by means of composite functions. We first verify that the chosen data mining algorithms are functions and then utilize these algorithms as functions. The first function takes the set…	To address research and practical gaps - The scientific community attempts to develop and formulate a unified data mining theory that would answer to the fundamental questions related to the discovery of knowledge. Another reason behind to formulate a unified theory is that the current data mining algorithms and techniques can solve th individual discrete data mining tasks such as clustering, cla…	We propose a theoretical framework that unifies the clustering, classification and visualization, the data mining tasks and will quest the issues related to the discovery of knowledge. A composite functions approach is applied in the proposed framework and in order to test the concept we opt for agent programming, a multiagent system (MAS) precisely. In [18-20] it is demonstrated that a MAS appro…		Systems/integrated applications
76	308	Scopus	Aeron, H., Kumar, A., Moorthy, J.	Data mining framework for customer lifetime value-based segmentation	2012	Journal of Database Marketing and Customer Strategy Management	19	1	0	17	30	14	4	10.1057/dbm.2012.1	https://www.scopus.com/inward/record.uri?eid=2-s2.0-84859143811&doi=10.1057%2fdbm.2012.1&partnerID=40&md5=35292df9b771ad08ff63f11472d91a09	Article	2-s2.0-84859143811		Accept	Accept	Yes	Yes	Accept	Study concerned with DM framework for specific task within designated domain. Accept	Y	Y	Y	Accept	Y	Y	DM process presented in all its phases and deliveries	2	Accept	Y	N	Estimating Customer Lifetime Value (CLV) is essential for fi rms competing in data-rich environments. Segmentation on the basis of CLV is helpful in customization of products and services by justifi cation of resource allocation. Model-based automated decision making is likely to penetrate various marketing decision-making environments. We are presenting a framework for customer lifetime value-ba…	As-Is	N	N	N		N/A	N/A
77	326	Scopus	Ertek, G., Chi, X., Zhang, A.N.	A Framework for Mining RFID Data from Schedule-Based Systems	2017	IEEE Transactions on Systems, Man, and Cybernetics: Systems	47	11	7473879	2967	2984	18	3	10.1109/TSMC.2016.2557762	https://www.scopus.com/inward/record.uri?eid=2-s2.0-85035776340&doi=10.1109%2fTSMC.2016.2557762&partnerID=40&md5=2e8913f24ed9f4e5e73eccadb9af6f98	Article	2-s2.0-85035776340		Accept	Accept	Undecided	Yes	Accept	Study introduces framework for mining of specific type of data (RFID) from special systems. Domain info is unclear. Accept for the next stage evaluation.	Y	Y	Y	Accept	Y	Y	DM process presented in all its phases and deliveries	3	Accept	Y	Y	A schedule-based system is a system that operates on or contains within a schedule of events and breaks at particular time intervals. Entities within the system show presence or absence in these events by entering or exiting the locations of the events. Given radio frequency identification (RFID) data from a schedule-based system, what can we learn about the system (the events and entities) throu…		Y			The developed analysis framework is given as a flowchart in Fig. 2. The framework starts with raw data coming from RFID system, as well as data regarding the schedule of events in the system. The data are then brought to a richness so that it can be analyzed to obtain insights. The analysis centers around three lines; shown with the numbers 3, 6, and 7 in the figure. The insights are obtained thr…	Given RFID data from a schedule-based system in any domain (such as social event management, manufacturing, healthcare, etc.), what can we learn about the system (the events and entities) through data mining? Which data mining methods can be applied so that one can obtain rich actionable insights regarding the system and the domain?” The research goal to answer the above research question is the …	The contributions of this paper are multifold: first, we introduce an analysis framework, including its mathematical representation, for mining RFID data coming from a schedule-based system. The second is insights, these insights are also general, and are formulated in the most abstract way possible. Third, we develop and present the corresponding algorithms that are needed in the analysis framew…	Excellent detailed framework for DM of RFID from a schedule-based systems.	Case study - IT/software development, systems
78	329	Scopus	Potha, N., Maragoudakis, M., Lyras, D.	A biology-inspired, data mining framework for extracting patterns in sexual cyberbullying data	2016	Knowledge-Based Systems	96	0	0	134	155	22	3	10.1016/j.knosys.2015.12.021	https://www.scopus.com/inward/record.uri?eid=2-s2.0-84961365628&doi=10.1016%2fj.knosys.2015.12.021&partnerID=40&md5=e54dc66a24a9613202a6d6369ace4d0f	Article	2-s2.0-84961365628		Accept	Accept	Yes	Yes	Accept	Study present DM framework for DM method (pattern extraction) on specific type of data. Domain is social sciences which is in scope. Accept for the next stage evaluation.	Y	Y	Y	Accept	Y	Y	DM process presented in all its phases and deliveries	2	Accept	Y	N	Model/technique-driven- With the rapid growth of social media,users,especially adolescents,are spending significant amount of time on various social networking sites to connect with others,to share in format in,and to pursue common interests.However,as social networking has become widespread,certain people are findng illegal and unethical ways to use these communities as means for opening the doo…	As-Is	N	N	N		N/A	N/A
79	340	Scopus	Yuan, B., Herbert, J., Emamian, Y.	Smartphone-based activity recognition using hybrid classifier utilizing cloud infrastructure for data analysis	2014	PECCS 2014 - Proceedings of the 4th International Conference on Pervasive and Embedded Computing and Communication Systems	0	0	0	14	23	10	3	0	https://www.scopus.com/inward/record.uri?eid=2-s2.0-84906907600&partnerID=40&md5=ecdb31f4c6f6bf947a0dd3ed10923a83	Conference Paper	2-s2.0-84906907600		Accept	Accept	Undecided	Undecided	Accept	Study concerns specific DM task with specific DM method/algo using specific infra (cloud). Domain and DA/DM framework info is unclear. Accept for the next evaluation stage.	Y	Y	Y	Accept	Y	Y	DM process presented in all its phases and deliveries	3	Accept	Y	Y	Learning and recognizing the activities of daily living (ADLs) of an individual is vital when providing an individual with context-aware at-home healthcare. In this work, unobtrusive detection of inhabitants’ activities in the home environment is implemented through the smartphone and wearable wireless sensor belt solution. A hybrid classifier is developed by combining threshold-based methods and…			Y		The solution involves identifying a user’s activity through the combined use of inertial sensors(accelerometer and gyroscopes) built-in to the smartphone along with a wearable wireless sensor attached to the chest. Raw sensor data are collected, filtered and extracted into different features. These features are then used to build and update classification models using several machine learning alg…	As health awareness increases and technology advances, there is an increasing demand for an automated healthcare infrastructure that provides round-the-clock assessment of a subject’s well being (Singer, 2011).	In this paper, we proposed a robust system of daily activity monitoring using hierarchical classification by combining rule-based reasoning and multi-class machine learning algorithms. Human daily activities can be naturally represented through hierarchies, such as motion and motionlessness. Firstly, rule-base reasoning was used to separate the sensing data into two groups: static and dynamic. St…	Architecture, workflow	Environment
80	353	Scopus	Haeri, A., Tavakkoli-Moghaddam, R.	Developing a hybrid data mining approach based on multi-objective particle swarm optimization for solving a traveling salesman problem	2012	Journal of Business Economics and Management	13	5	0	951	967	17	3	10.3846/16111699.2011.643445	https://www.scopus.com/inward/record.uri?eid=2-s2.0-84867249409&doi=10.3846%2f16111699.2011.643445&partnerID=40&md5=2aa01f0cc13fdd6e9f8d665f19161849	Article	2-s2.0-84867249409		Accept	Accept	Yes	Undecided	Accept	Study concers DM task with DM method in logistics/business domain whih is in scope of the research. DA/DM framework info is unclear. Accept for the next stage evaluation.	Y	Y	Y	Accept	Y	Y	DM process presented in all its phases and deliveries	2	Accept	Y	N	Traveling salesman problem (TSP) is an NP-hard optimization problem. So it is necessary to use intelligent and heuristic methods to solve such a hard problem in a less computational time. This paper proposes a novel hybrid approach, which is a data mining (DM) based on multi-objective particle swarm optimization (MOPSO), called intelligent MOPSO (IMOPSO). The fi rst step of the proposed IMOPSO is…	As-Is	N	N	N		N/A	N/A
81	359	Scopus	Ji, Y., Dews, P., Ying, H., Mansour, A., Tran, J., Massanari, R.M.	Mining infrequent causal associations in electronic health databases	2011	Proceedings - IEEE International Conference on Data Mining, ICDM	0	0	6137410	421	428	8	3	10.1109/ICDMW.2011.120	https://www.scopus.com/inward/record.uri?eid=2-s2.0-84857164176&doi=10.1109%2fICDMW.2011.120&partnerID=40&md5=65b3553b98799bb7ea20861c1e6ed71d	Conference Paper	2-s2.0-84857164176		Accept	Accept	Yes	Undecided	Accept	Study concerns DM task in IS field (though specific type of data), however, domain is in scope. DA/DM framework info is unclear. Accept for the next stage evaluation.	Y	Y	Y	Accept	Y	Y	DM process presented in all its phases and deliveries	2	Accept	Y	N	Discovering infrequent causal relationships can help us prevent or correct negative outcomes caused by their antecedents. In this paper, we propose an innovative data mining framework and apply it to mine potential causal associations in electronic patient datasets where the drugrelated events of interest occur infrequently. Specifically, we created a novel interestingness measure, exclusive caus…	As-Is	N	N	N		N/A	N/A
82	360	Scopus	Sainlez, M., Heyen, G.	Performance monitoring of an industrial boiler: Classification of relevant variables with random forests	2010	Computer Aided Chemical Engineering	28	C	0	403	408	6	3	10.1016/S1570-7946(10)28068-9	https://www.scopus.com/inward/record.uri?eid=2-s2.0-77955181367&doi=10.1016%2fS1570-7946%2810%2928068-9&partnerID=40&md5=9beb7290098b32205292aa39de76057e	Article	2-s2.0-77955181367		Accept	Accept	Yes	Undecided	Accept	Study concerns process monitoring/failure prediction in industry (engineering domain), which is in scope of this research. Study highlights DM task and relevant technique, however, DA/DM framework info is unclear. Accept for the next stage evaluation.	Y	Y	Y	Accept	Y	Y	DM process presented in all its phases and deliveries	2	Accept	Y	N	A data mining methodology, the random forests, is applied to analyze pollutant emission from the recovery boiler of a Kraft pulping process. Starting from a large database of raw process data, the goal is to identify the input variables that explain the most output variations.	As-Is	N	N	N		N/A	N/A
83	361	Scopus	Vladislavleva, K., Veeramachaneni, K., O'Reilly, U.-M., Burland, M., Parcon, J.	Learning a lot from only a little: Genetic programming for panel segmentation on sparse sensory evaluation data	2010	Lecture Notes in Computer Science (including subseries Lecture Notes in Artificial Intelligence and Lecture Notes in Bioinformatics)	6021 LNCS	0	0	244	255	12	3	10.1007/978-3-642-12148-7-21	https://www.scopus.com/inward/record.uri?eid=2-s2.0-77952312414&doi=10.1007%2f978-3-642-12148-7-21&partnerID=40&md5=624052c2ff023c3ea40a4c858c66e158	Conference Paper	2-s2.0-77952312414		Accept	Accept	Undecided	Undecided	Accept	Study concerns DM task executed with respective technique on specific type of data (evaluation). Domain is unclear, DA/DM framework info is unclear. Accept for the next stage evaluation.	Y	Y	Y	Accept	Y	Y	DM process presented in all its phases and deliveries	2	Accept	Y	N	We describe a data mining framework that derives panelist information from sparse avour survey data. One component of the framework executes genetic programming ensemble based symbolic re- gression. Its evolved models for each panelist provide a second component with all plausible and uncorrelated explanations of how a panelist rates avours. The second component bootstraps the data using an ensem…	As-Is	N	N	N		N/A	N/A
84	363	Scopus	Xiang, L.	Context-aware data mining methodology for supply chain finance cooperative systems	2009	Proceedings of the 5th International Conference on Autonomic and Autonomous Systems, ICAS 2009	0	0	4976620	301	306	6	3	10.1109/ICAS.2009.48	https://www.scopus.com/inward/record.uri?eid=2-s2.0-67650677718&doi=10.1109%2fICAS.2009.48&partnerID=40&md5=b196e2bbf8348d17bc15ff166ca62390	Conference Paper	2-s2.0-67650677718		Accept	Accept	Yes	Yes	Accept	Study concerns DM methodology withing domain (Business/Finance) which is in scope of the research. Accept	Y	Y	Y	Accept	Y	Y	DM process presented in all its phases and deliveries	3	Accept	Y	Y	Context-awareness computing work has been carried out by many researchers. However, little has been done in building a context-aware data mining methodology which supports decision-making based on an enterprise supply chain finance cooperative systems. An enterprise supply chain finance cooperative system that interacts with bank, buyer and supplier environment may not have sufficient knowledge o…				Y	The context-aware data mining methodology constitutes and attempts to harness the model for enterprise supply chain finance cooperative systems with cooperative agents serving as the representatives of bank, buyer, supplier communicating with each other over the company's network. A central component of the architecture is warehouses function is to harvest bank, buyer and supplier related data fr…	A context-aware application is an application able to sense and analyze the context from various sources and which takes actions suited to contexts. Context-aware data mining help adding some forms of intelligence to our surroundings. It is well-established that context-aware information systems should address three basic requirements, i.e., sensing, inference and actuation.	We presented a context-aware data mining methodology for enterprise supply chain finance cooperative system that is capable of providing supply chain finance cooperative context-aware data mining analysis integration. With this approach, we demonstrate that a set of software agents with specialized expertise can be quickly assembled to gather relevant information and knowledge, and more important…	Model for supply chain, agent cube, system architecture	Context-ware/domain knowledge-driven
85	374	Scopus	Simoff, S.J., Galloway, J.	Visual discovery of network patterns of interaction between attributes	2008	Lecture Notes in Computer Science (including subseries Lecture Notes in Artificial Intelligence and Lecture Notes in Bioinformatics)	4404 LNCS	0	0	172	195	24	3	10.1007/978-3-540-71080-6_12	https://www.scopus.com/inward/record.uri?eid=2-s2.0-50149107916&doi=10.1007%2f978-3-540-71080-6_12&partnerID=40&md5=4e50e2c58051b1c4cf5e7c23e04747c6	Conference Paper	2-s2.0-50149107916		Accept	Accept	Undecided	Undecided	Accept	Study concers DA task with support of concrete DA technique. Domain info is unclear, not enough info to conclude on DA/DM framework. Accept for the next evaluation stage	Y	Y	Y	Accept	Y	Y	DM process presented in all its phases and deliveries	3	Accept	Y	Y	Visual discovery of network patterns of interaction between attributes in a data set identifies emergent networks between myriads of individual data items and utilises special algorithms that aid visualisation of ‘emergent’ patterns and trends in the linkage. It complements conventional data mining methods, which assume the independence between the attributes and the independence between the valu…			Y		As a visual data mining method the visual discovery of network patterns of interaction between attributes integrates the exploration and pattern spotting abilities of the human mind with the corresponding representations of data in object structures that visualise relationships between individual object properties, between objects or between object classes. The method benefits from a larger varie…	In addition to the explicitly coded relationships, there often are implicit relationships between the entities described by the data set, especially in the realm of transactions data. Any attribute can come into play for establishing such relations depending on the point of investigation. The revealing of such implicit relationships between entities and the discovery of ‘buried’ patterns in them …	The approach presented in this chapter does not require the original data to be collected with the idea of building network models. The network patterns are derived from the integrated data set, which includes the interaction data and the descriptive attributes. As the aim of the approach is to dig into the details and to present an unbiased structure of the links between the attributes and betwe…	Visual discovery of network patterns of interaction between attributes as a humancentred knowledge discovery process	Application/Realization study
86	379	Scopus	Zhao, K., Liu, B., Tirpak, T.M., Xiao, W.	Opportunity map: A visualization framework for fast identification of actionable knowledge	2005	International Conference on Information and Knowledge Management, Proceedings	0	0	0	60	67	8	3	0	https://www.scopus.com/inward/record.uri?eid=2-s2.0-33745784416&partnerID=40&md5=8048535364ec1b1ec5a18fce86b11ece	Conference Paper	2-s2.0-33745784416		Accept	Accept	Yes	Undecided	Accept	Study concerns framework (unclear context though) for actionability purpose. Domain is unclear too. Accept for the next evaluation stage.	Y	Y	Y	Accept	Y	Y	DM process presented in all its phases and deliveries	3	Accept	Y	Y	Data mining techniques frequently find a large number of patterns or rules, which make it very difficult for a human analyst to interpret the results and to find the truly interesting and actionable rules. Due to the subjective nature of "interestingness", human involvement in the analysis process is crucial. In this paper, we propose a novel visual data mining framework for the purpose of identi…				Y	This framework, which was inspired by the House of Quality from Industrial Engineering, visualizes the user’s needs, e.g., problem classes, and attributes that produce rules as a matrix. Opportunity Map clearly shows how attributes and their values are linked to the important classes. Combined with actionable attributes, the user can quickly focus on useful rules (and interesting cells). With sop…	The six components are: 1. Customer Requirements: A structured list of customer requirements for a product, usually described in their words (also called Voice of Customer). 2. Planning Matrix: A matrix quantifying the customers' requirement priorities and their perceptions of the performance of existing products. These priorities can be adjusted based on the issues that the design team identifie…	Our work makes the following contributions: 1. To our knowledge, this is the first attempt to study rule actionability using a visualization approach. 2. Ideas from Quality Function Deployment in management science are adapted to rule analysis, which is shown to be very effective. Our framework thus bridges the Management Science and data mining, which makes data mining results more attractive to…		Other research/industry domains frameworks and methodologies
87	382	Scopus	Huang, X., Chen, S.-C., Shyu, M.-L., Zhang, C.	Mining high-level user concepts with multiple instance learning and relevance feedback for content-based image retrieval	2003	Lecture Notes in Computer Science (including subseries Lecture Notes in Artificial Intelligence and Lecture Notes in Bioinformatics)	2797	0	0	50	67	18	3	0	https://www.scopus.com/inward/record.uri?eid=2-s2.0-0242276299&partnerID=40&md5=3aac29e704275d6d1ea097b94b17e782	Article	2-s2.0-0242276299		Accept	Accept	Yes	Undecided	Accept	study concerns specific DM task execution with DM method/technique. Neither domain nor DA/DM info are available. Not enough info to reject, accept for the next evaluation stage.	Y	Y	Y	Accept	Y	Y	DM process presented in all its phases and deliveries	3	Accept	Y	Y	Understanding and learning the subjective aspect of humans in Content-Based Image Retrieval has been an active research field during the past few years. However, how to effectively discover users’ concept patterns when there are multiple visual features existing in the retrieval system still remains a big issue. In this book chapter, we propose a multimedia data mining framework that incorporates…			Y		The proposed multimedia data mining framework seamlessly integrates several data mining techniques. First, it takes advantages of the user relevance feedback during the retrieval process. The users interact with the system by choosing the positive and negative samples from the retrieved images based on their own concepts. The user feedback is then fed into the retrieval system and triggers the mo…	The rapid increase in the amount of image data and the inefficiency of traditional text-based image retrieval have created great demands for new approaches in image retrieval. As a consequence of such fast growth of digital image databases, the development of efficient search mechanisms has become more and more important. Currently, Content-Based Image Retrieval (CBIR) emerges and dedicates to ta…	We presented a multimedia data mining framework to discover user’s high-level concepts from the low-level image features using Relevance Feedback and Multiple Instance Learning. Relevant Feedback provides a way to obtain the subjectivity of the user’s high-level vision concepts, and Multiple Instance Learning enables the automatic learning of the user’s high-level concepts. Especially, Multiple I…		Environment
88	384	Scopus	Kumar, A., Shankar, R., Thakur, L.S.	A big data driven sustainable manufacturing framework for condition-based maintenance prediction	2018	Journal of Computational Science	27	0	0	428	439	12	2	10.1016/j.jocs.2017.06.006	https://www.scopus.com/inward/record.uri?eid=2-s2.0-85024090191&doi=10.1016%2fj.jocs.2017.06.006&partnerID=40&md5=7a650c3570ac36c5733ffb6b880e87e5	Article	2-s2.0-85024090191		Accept	Accept	Yes	Yes	Accept	Study concerns DM framework in interdisciplinary (manufacturing/engineering) domain which is in scope. DA/DM methodology context is unclear yet. Accept for the next evaluation stage.	Y	Y	Y	Accept	Y	Y	DM process presented in all its phases and deliveries	3	Accept	Y	Y	Smart manufacturing refers to a future-state of manufacturing and it can lead to remarkable changes in allaspects of operations through minimizing energy and material usage while simultaneously maximizingsustainability enabling a futuristic more digitalized scenario of manufacturing. This research develops abig data analytics framework that optimizes the maintenance schedule through condition-bas…		Y			CMB consists of five parts: data collection and acquisition, datapre-processing, failure detection, failure isolation and failure iden-tification. Fig. 1 presents the big data analytics framework of trainfuzzy unordered rule- based machine learning algorithm for reduc-ing the maintenance cost and improving the equipment reliabilityin CBM program. The proposed framework develops an intelligenthybr…	Presently, condition monitoring is capable of identifying whenmachine problems will arise and, if it possesses enough experience,of locating the precise cause. However, it remains a challenge toforecast the machine’s remaining life uncertainty during condition-based maintenance schedule. Similarly, it is tough to discernwhether to change or to maintain the machine. Existing documen-tation on pred…	An efficient utilization of backward feature elimination anddegradation experiment combined with a FURIA predictive modelhave used to obtain the failure time distribution on condition mon-itoring data. Our proposed CBM framework at certain inspectionpoints is summarized in two ways: (1) failure generally occurs dur-ing the previous and next inspection interval. (2) If it occurs duringnext inspect…	BD driven framework	Case study - manufacturing/maintenance prediction
89	390	Scopus	Kang, S., Kim, E., Shim, J., Cho, S., Chang, W., Kim, J.	Mining the relationship between production and customer service data for failure analysis of industrial products	2017	Computers and Industrial Engineering	106	0	0	137	146	10	2	10.1016/j.cie.2017.01.028	https://www.scopus.com/inward/record.uri?eid=2-s2.0-85013226679&doi=10.1016%2fj.cie.2017.01.028&partnerID=40&md5=5e55c0d431510427c84161768dc64a54	Article	2-s2.0-85013226679		Accept	Accept	Yes	Undecided	Accept	Study concerns DM task (predicing failures) in multidisciplinary domain (process-mining/engineering/manufacturing). Not enough info to conclude on DA/DM framework. Accept for the next evaluation stage	Y	Y	Y	Accept	Y	Y	DM process presented in all its phases and deliveries	3	Accept	Y	Y	Analyzing the causal relationships for failures of industrial products is necessary for manufacturers to prevent the occurrence of failures and enhance customer satisfaction. The data collected from each of the production and customer divisions can be a fruitful source for failure analysis. In this paper, we present a data mining process for efficient failure analysis of industrial products by a …		Y			In this study, we have presented a data mining process as a data-driven failure analysis framework for industrial products, which consists of four main steps: problem definition, preprocessing, modeling, and visualization. This process involved suitable guidelines for preprocessing and automation in modeling and visualization with taking the characteristics of industrial products’ data into accou…	In order to enhance the significance of insights from failure analysis, the causal relationships of failures should be examined by a mashup of the production and customer service data. However, the mashup is difficult in practice because these data are independently collected and owned by each division. Moreover, identifying causal relationships from these data by a manual examination is an exhau…	The main contribution of this study is four fold. First, we exploited both the production and customer service data by a data mashup to understand causal relationships of failures. Analyzing and coping with the defect factors during the production helps to prevent the occurrence of failures, which results in enhanced customer satisfaction. Second, we enabled quick and incremental failure analysis…		Case study - prognostics, fault/failure analysis
90	404	Scopus	Taylor, P., Griffiths, N., Bhalerao, A., Anand, S., Popham, T., Xu, Z., Gelencser, A.	Data Mining for Vehicle Telemetry	2016	Applied Artificial Intelligence	30	3	0	233	256	24	2	10.1080/08839514.2016.1156954	https://www.scopus.com/inward/record.uri?eid=2-s2.0-84963864347&doi=10.1080%2f08839514.2016.1156954&partnerID=40&md5=8b948afa0307a759f24d41257b1e6b7b	Article	2-s2.0-84963864347		Accept	Accept	Yes	Undecided	Accept	Study concerns DM in the potential domain of IoT (vechile data, etc.), however, not enough info to conclude on DA/DM framework and concrete domain too. Accept for the next evaluation stage	Y	Y	Y	Accept	Y	Y	DM process presented in all its phases and deliveries	2	Accept	Y	N	This article presents a data mining methodology for drivingcondition monitoring via CAN-bus data that is based on the general data mining process. The approach is applicable to many driving condition problems, and the example of road type classification without the use of location information is investigated. Location information from Global Positioning Satellites and related map data are often n…	As-Is	N	N	N		N/A	N/A	Processing method for data (detailed diagram)
91	409	Scopus	Khedr, A.E., Kadry, M., Walid, G.	Proposed Framework for Implementing Data Mining Techniques to Enhance Decisions in Agriculture Sector Applied Case on Food Security Information Center Ministry of Agriculture, Egypt	2015	Procedia Computer Science	65	0	0	633	642	10	2	10.1016/j.procs.2015.09.007	https://www.scopus.com/inward/record.uri?eid=2-s2.0-84953337945&doi=10.1016%2fj.procs.2015.09.007&partnerID=40&md5=efaf91e363d7b882372a921fe67630cc	Conference Paper	2-s2.0-84953337945		Accept	Accept	Yes	Yes	Accept	Study concerns framework for DM task and technique in the multicdiscplinary domain - decision sciences/agri sector security/decision support systems. Accept	Y	Y	Y	Accept	Y	Y	DM process presented in all its phases and deliveries	2	Accept	Y	N	Egypt is facing a problem of food insecurity combined with poverty especially in rural Upper Egypt. Food availability is one of the main pillars of food security including production and importation. Information about food availability is collected from different sources but prediction of the needed amounts of the main strategic crops for the upcoming years is not automatically calculated. This p…	As-Is	N	N	N		N/A	N/A
92	412	Scopus	Karimi-Majd, A.-M., Mahootchi, M.	A new data mining methodology for generating new service ideas	2015	Information Systems and e-Business Management	13	3	0	421	443	23	2	10.1007/s10257-014-0267-y	https://www.scopus.com/inward/record.uri?eid=2-s2.0-84938421707&doi=10.1007%2fs10257-014-0267-y&partnerID=40&md5=cb39a36752d547b140952aad7afbbf95	Article	2-s2.0-84938421707		Accept	Accept	Yes	Yes	Accept	Study concerns DM framework for particular purpose in Business domain. All is in scope. Accept	Y	Y	Y	Accept	Y	Y	DM process presented in all its phases and deliveries	3	Accept	Y	Y	To survive in today’s market, decision makers including investors and their managerial teams should continuously attempt to realize the customers’ unspoken needs and requirements by discovering their behavioral patterns. Discovering customers’ patterns puts these decision makers in a better position in which higher qualified services can be designed and provided. Association rule mining is a well…		Y			In this paper, a new methodology has been proposed to tackle the aforementioned issues. Within the case of the size of extracted rules, a well-known algorithm with a new definition of similarity measure has been proposed to cluster the extracted ARs. In order to achieve the correct clustering, we also developed a new CVI, which targets separation, compactness, and complexity of the obtained clust…	It is crucial for managers to develop new services to keep the ties of old customers and attract new ones. Based on the authors’ knowledge, there is no research carried out to develop completely new services or products extracted from customers’ data.	The above analysis demonstrates the capability of our methodology to efficiently assist managers to generate new service ideas and to screen created ones. One of the main advantages of our methodology, compared to the expert-based methods such as brainstorming, is that our methodology enables managers to reach ideas, which are based on the customers’ behaviors and preferences. Indeed, unlike well…		Case study - CRM
93	413	Scopus	Pérez, J., Iturbide, E., Olivares, V., Hidalgo, M., Almanza, N., Martínez, A.	A data preparation methodology in data mining applied to mortality population databases	2015	Advances in Intelligent Systems and Computing	353	0	0	1173	1182	10	2	10.1007/978-3-319-16486-1_116	https://www.scopus.com/inward/record.uri?eid=2-s2.0-84926295790&doi=10.1007%2f978-3-319-16486-1_116&partnerID=40&md5=b6595e50d4ea521ca24bd756a52af9f1	Conference Paper	2-s2.0-84926295790		Accept	Accept	Undecided	Undecided	Accept	Study addresses methodology for particular process phase of DM - data prep, therefore, more info is needed to assess what is presented. Domain is unclear as title refers to only specific data and IS context. Not enough info to reject, accept for the next evaluation stage.	Y	Y	Y	Accept	Y	Y	DM process presented in all its phases and deliveries	3	Accept	Y	Y	It is known that the data preparation phase is the most time consuming in the data mining process, using up to 50 % or up to 70 % of the total project time. Currently, data mining methodologies are of general purpose and one of their limitations is that they do not provide a guide about what particular task to develop in a specific domain. This paper shows a new data preparation methodology orien…			Y		This methodology is derived from the analysis made of the related work (particularly CRISP-DM was followed as a guideline). We defined particular tasks for each data preparation sub-phase and proposed to separate the data preparation sub-phases into two sets of tasks to be performed. GDP refers to a set of data preparation tasks that are independent from the specific data mining goal to be achiev…	Authors pointed out that data preparation takes about 50– 70%[2], sometimes 80%[3] or even up to 90%of the time, because real data may be incomplete, noisy and inconsistent [4]. Therefore, the experts require systematic and detailed methodologies and automated tools in order to reduce the effort required to perform this phase. Related works on data preparation methodologies are limited. In [2], t…	The most important contribution is the identification of fourteen specialized tasks and two sets of tasks in the data preparation phase. The identification of GDP and SPD helps data mining experts to reuse tasks for the epidemiological domain (where a population data is used).	Architecture of data preparation subsystem	Systems/integrated applications
94	414	Scopus	Guder, M., Salor, O., Cadirci, I., Ozkan, B., Altintas, E.	Data mining framework for power quality event characterization of iron and steel plants	2014	2014 IEEE Industry Application Society Annual Meeting, IAS 2014	0	0	6978449	0	0	N/A	2	10.1109/IAS.2014.6978449	https://www.scopus.com/inward/record.uri?eid=2-s2.0-84924956217&doi=10.1109%2fIAS.2014.6978449&partnerID=40&md5=06345de9f98aeb936b0ac9717c3db9de	Conference Paper	2-s2.0-84924956217		Accept	Accept	Yes	Yes	Accept	Study present DM framework for DM task in the engineering/energy domain (partially, in scope). Accept	Y	Y	Y	Accept	Y	Y	DM process presented in all its phases and deliveries	3	Accept	Y	Y	In this paper, a power quality (PQ) knowledge discovery and modeling framework has been developed for both temporal and spatial PQ event data collected from transformer substations supplying iron and steel (I&S) plants. PQ event characteristics of various I&S plants have been obtained based on clustering and rule discovery techniques. The data are collected by the PQ analyzers, which detect the v…			Y		A mining and model construction framework for temporal and spatial PQ event data has been developed for the PQ event characterization of I&S plants. The proposed algorithm for PQ event discovery and modeling consists of four steps: feature bag construction, seeded semisupervised event clustering, rulebased labeling, and rule mining. Algorithm has been integrated into infrastructure and system, fu…	In this paper, a knowledge discovery and modeling framework has been developed for the characterization of high-dimensional PQ event data obtained from transformer substations (TSs) supplying I&S plants. To the knowledge of the authors, the classification of PQ event data specific to I&S plants has not been reported yet. The developed PQ data mining framework provides a useful analysis and evalua…	The PQ event characterization of I&S plants has been carried out by means of a data mining and modeling framework, which has been developed for the high-dimensional PQ event data collected from 15 TSs supplying about 2/3 of all major I&S plants in Turkey. The developed framework is able to discover PQ event patterns, divides the PQ event space into a manageable number of clusters, and hence revea…	Architecture, technical solution	Application/Realization study
95	415	Scopus	Yuan, H., Xu, W., Wang, M.	Can online user behavior improve the performance of sales prediction in E-commerce?	2014	Conference Proceedings - IEEE International Conference on Systems, Man and Cybernetics	2014-January	January	6974277	2347	2352	6	2	10.1109/smc.2014.6974277	https://www.scopus.com/inward/record.uri?eid=2-s2.0-84938153037&doi=10.1109%2fsmc.2014.6974277&partnerID=40&md5=febe2416870721cbe617bcd294a44718	Conference Paper	2-s2.0-84938153037		Accept	Accept	Yes	Undecided	Accept	Study concerns testing hypothesis in the context of DM task (sales predictions) in relevant domain (Business). However, title does not provide any info on DA/DM frameworks/methodologies - it is unclear if it is introduced. Accept for the next evaluation stage.	Y	Y	Y	Accept	Y	Y	DM process presented in all its phases and deliveries	2	Accept	Y	N	How to forecast product sales effectively and efficiency in E-commerce is a significant task for E-commerce producers to manage product inventory and design marketing strategies. However, under the uncertainty of product demand, sales prediction is a complex task. This paper presents a novel data mining framework for sales prediction based on online user behavior data. Under the framework, the re…	As-Is	N	N	N		N/A	N/A
96	418	Scopus	Chatzikonstantinou, G., Kontogiannis, K., Attarian, I.-M.	A goal driven framework for software project data analytics	2013	Lecture Notes in Computer Science (including subseries Lecture Notes in Artificial Intelligence and Lecture Notes in Bioinformatics)	7908 LNCS	0	0	546	561	16	2	10.1007/978-3-642-38709-8_35	https://www.scopus.com/inward/record.uri?eid=2-s2.0-84879857239&doi=10.1007%2f978-3-642-38709-8_35&partnerID=40&md5=6145fc63cbf19d2c4aaf2f6a3570adb1	Conference Paper	2-s2.0-84879857239		Accept	Accept	Undecided	Undecided	Accept	Study concerns DA task of soft project, yet, more info is needed to understand concrete context of the research. There is not enough info regarding if proposed framework is directly associated with DA/DM. Accept for the next evaluation stage.	Y	Y	Y	Accept	Y	Y	DM process presented in all its phases and deliveries	3	Accept	Y	Y	The life cycle activities of industrial software systems are often complex, and encompass a variety of tasks. Such tasks are supported by integrated environments (IDEs) that allow for project data to be collected and analyzed. To date, most such analytics techniques are based on quantitative models to assess project features such as effort, cost and quality. In this paper, we propose a project da…				Y	This paper focuses in the area of software development analytics and in particular in the area of software project data analytics. The objective of this work is to propose a qualitative framework, in which different stakeholders may state their goals, define how different views and roles may affect other goals and, allow for reasoning under uncertainty or partial information. In this paper, we pr…	The life cycle of large industrial software systems encompasses a number of diverse and complex tasks. The software engineering community has responded to this challenge by proposing environments that utilize software repositories to store a large collection of software artifacts and project related information. This information can be mined to provide the springboard for what is referred to as s…	The major contributions and novelty of this work is that it proposes a qualitative view of software analytics instead of a metrics-based quantitative one second, allows for information-rich goals to be defined capturing the different stakeholders views third, allows for valid and stable results to be reached even with partial data, a situation that often arises in the early stages of a project or…		Combined with other org. frameworks and methodologies
97	424	Scopus	Deng, J.D., Purvis, M.K., Purvis, M.A.	Software effort estimation: Harmonizing algorithms and domain knowledge in an integrated data mining approach	2011	International Journal of Intelligent Information Technologies	7	3	0	41	53	13	2	10.4018/jiit.2011070104	https://www.scopus.com/inward/record.uri?eid=2-s2.0-80052861775&doi=10.4018%2fjiit.2011070104&partnerID=40&md5=7e1c349c6d9b93aef0d841e154a2bc20	Review	2-s2.0-80052861775		Accept	Accept	Undecided	Undecided	Accept	Study concerns specific aspects in DA approach and this corresponds (at least partially) to topic of this research. However, there is not enough info to conclude whether DA/DM framework/methodology is presented. Accept for the next evaluation stage	Y	Y	Y	Accept	Y	Y	DM process presented in all its phases and deliveries	3	Accept	Y	Y	Software development effort estimation is important for quality management in the software development industry, yet its automation still remains a challenging issue. Applying machine learning algorithms alone often can not achieve satisfactory results. In this paper, we present an integrated data mining framework that incorporates domain knowledge into a series of data analysis and modeling proc…			Y		In this article, we present a case study of software effort estimation that combines the use of data mining algorithms and domain knowledge. While various regression techniques have previously been proposed in software effort estimation, few have paid attention to such important issues as feature selection, model selection and validation. In this paper, we have adopted an integrated data mining a…	On the other hand researchers have also realized the lack of incorporating domain knowledge in data mining solutions [14], [21]. Without proper and sufficient use of domain knowledge, data mining applications may risk the danger of choosing the wrong or suboptimal algorithms or models. Apart from this lacking of the incorporation of domain knowledge, an automated data mining process is prone to l…	Software effort estimation based on experiences with past projects is difficult, because there are unique factors for each project that can have a significant impact on the overall effort. Those factors that are measurable and that are common across multiple projects need to be treated carefully and combined into an appropriate model in order for useful predictions to be made. In this paper, we h…		Application/Realization study
98	436	Scopus	Xu, S., Qiu, M.	A privacy preserved data mining framework for customer relationship management	2008	Journal of Relationship Marketing	7	3	0	309	322	14	2	10.1080/15332660802417236	https://www.scopus.com/inward/record.uri?eid=2-s2.0-67649286254&doi=10.1080%2f15332660802417236&partnerID=40&md5=4807837a35bdb5982532dba8df56ecfd	Article	2-s2.0-67649286254		Accept	Accept	Yes	Yes	Accept	Study concerns special type of DM framework for CRM (Business domain which is in scope). Accept	Y	Y	Y	Accept	Y	Y	DM process presented in all its phases and deliveries	3	Accept	Y	Y	Collecting customer information and analyzing the information using data mining techniques are the primary processes of customer relationship management. One of the important issues in such processes is how to protect the trade secrecy of corporations and privacy of customers contained in the data sets collected and used for the purpose of data mining. In this article, we propose a privacy preser…			Y		As shown in Figure 1, the original data are transformed to distorted data through some data distortion processes. Here a centralized approach is adopted, and data distortion is chosen instead of anonymity. Then the distorted data are passed on to the data analysis component. Because there is no privacy concern, data analysis can be operated by data analysts who either are inside the company or be…	Collecting customer information and analyzing the information using data mining techniques are the primary processes of CRM. One of the important issues in such processes is how to protect the trade secrecy of corporations and privacy of customers contained in the data sets collected and used for the purpose of data mining. It is necessary that data mining technologies designed for CRM have suffi…	A privacy preserved datamining framework for CRM is proposed in this article. The framework enables the privacy of customers to be protected without sacrificing the power of data mining algorithms. Churn prediction was used as a case study to show how the framework operates in the real world. An SVD-based and an FFT-based distortion method were used in churn prediction. The experimental results s…		Application/Realization study
99	441	Scopus	Debuse, J.C.W.	Extending data mining methodologies to encompass organizational factors	2007	Systems Research and Behavioral Science	24	2	0	183	190	8	2	10.1002/sres.823	https://www.scopus.com/inward/record.uri?eid=2-s2.0-34249658449&doi=10.1002%2fsres.823&partnerID=40&md5=9f314eafe0b79a774179a4f64ca1dcf0	Conference Paper	2-s2.0-34249658449		Accept	Accept	Undecided	Yes	Accept	Study concers extension of DM methodologies to incorporate org. factors. This is the topic of this research. Domain is unclear. Accept	Y	Y	Y	Accept	Y	Y	DM process presented in all its phases and deliveries	3	Accept	Y	Y	Data mining has been applied to a wide range of applications in its relatively short existence, but much of the research to date has concentrated upon its more technical and algorithmic aspects at the expense of the overall system; existing methodologies are primarily guidelines for data mining specialists. This study aims to redress the balance by producing a new theoretical framework incorporat…				Y	Although CRISP incorporates many organizational issues, its focus is predominantly upon technical items, and analysis of the balance between these at each stage is not performed. This study proposes a new theoretical data mining framework (Figure 2) that separates the technical and systemic factors within CRISP and presents them above and below each phase, respectively, so that their influence ma…	Although standardized methodologies have been developed (Chapman et al., 2000; Debuse et al., 2000), these have a predominantly technical focus and thus downplay broader system issues that may contribute to data mining project success and failure. The aim of this study is thus to present a new way of thinking about data mining projects which is organizationally inclusive and identifies the import…	This study has extended the primarily technical focus of existing data mining approaches to produce a new theoretical framework incorporating appropriate broader systemic factors that may be applied within the context of the application area. The importance of these organizational factors at every stage in the data mining process is paramount, and their exclusion can have dire consequences.		Combined with other org. frameworks and methodologies
100	448	Scopus	Shin, M.S., Jeong, K.J.	An alert data mining framework for network-based intrusion detection system	2005	Lecture Notes in Computer Science (including subseries Lecture Notes in Artificial Intelligence and Lecture Notes in Bioinformatics)	3786 LNCS	0	0	38	53	16	2	0	https://www.scopus.com/inward/record.uri?eid=2-s2.0-33744910621&partnerID=40&md5=c3e5b4f659f2473a5bb698e99a6521a4	Conference Paper	2-s2.0-33744910621		Accept	Accept	Yes	Yes	Accept	Study concerns DM framework for the complex task of IS systems development (IS domain in scope). There might be focus on system development process with limited review of DM methodology as such, however, it cannot be inferred from title. Accept for the next evaluation stage.	Y	Y	Y	Accept	Y	Y	DM process presented in all its phases and deliveries	3	Accept	Y	Y	Current intrusion detection systems cannot fully detect novel attacks or variations of known attacks without generation of a large amount of false alerts. In addition, all the current intrusion detection systems focus on low-level attacks or anomalies. Consequently, the intrusion detection systems usually generate a large amount of alerts. And actual alerts may be mixed with false alerts and unma…			Y		In this paper we propose a data mining framework for the management of alerts in order to improve the performance of the intrusion detection systems. The proposed alert data mining framework performs alert correlation analysis by using mining tasks such as axis-based association rule, axis-based frequent episodes and order-based clustering. It also provides the capability of classifying false ala…	As the network-based computer systems play the vital roles increasingly these days, they have become the targets of the intrusions. Because of the large traffic volume, IDS often needs to be extended and be updated frequently and timely. As the network-based computer systems play the vital roles increasingly these days, they have become the targets of the intrusions. Because of the large traffic …	The contribution of this paper is that we have adapted and extended the notions from data mining for the alert correlation. The approach has the ability to aggregate the alerts and to find out the alert sequences. And it also has the advantages in reduction of alert volume. For each new alert, we compute similarity and enter the alert to similar cluster. And then for each cluster, we compute the …	Policy-based network architecture and the relationships among the components.	Application/Realization study
101	450	Scopus	Zaki, M., Sobh, T.S.	NCDS: Data mining for discovering interesting network characteristics	2005	Information and Software Technology	47	3	0	189	198	10	2	10.1016/j.infsof.2004.08.002	https://www.scopus.com/inward/record.uri?eid=2-s2.0-11344262777&doi=10.1016%2fj.infsof.2004.08.002&partnerID=40&md5=803c8471aee61c9c4526a25264bc00be	Article	2-s2.0-11344262777		Accept	Accept	Yes	Undecided	Accept	Study concerns DM for specific task, domain and DA/DM framework info is unclear. Accept for the next stage evaluation.	Y	Y	Y	Accept	Y	Y	DM process presented in all its phases and deliveries	3	Accept	Y	Y	This paper presents an approach to observe network characteristics based on data mining framework. Consequently, such observations may be expressed in structured patterns to support the process of network planning. The underlying system monitors the network protocol tables that describe each network connection or host session in order to discover interesting patterns. To achieve this purpose a da…		Y			This model has been designed and implemented as a relational database system, manipulated by SQL. The system interface is independent of the database type. Both the monitoring database and background knowledge (for data mining techniques) are distributed between the database server and the local database(s) of the client. It is obvious that such design approach achieves communications efficiency …	Network management has enormous importance in today’s computing environments. Organizations are increasingly embracing the Internet’s potential as a powerful, low-cost medium for business transactions such as marketing, advertising, e-commerce, and customer support. Although internetworking offers significant opportunities, it greatly increases the risk of security breaches that render a system u…	A monitoring database system has been designed and implemented for computer networks to discover interesting patterns using an abstraction technique. The essential features of NCDS as a mining tool can be pointed out as follows. 1. The design ofNCDSis carried out using an I-CASEtool so that the changes in the network protocol can be handled easily without violating the data integrity constraints.…	System model	Case study - IT/software development, systems
102	465	Scopus	Lau, R.Y.K., Zhang, W., Xu, W.	Parallel Aspect-Oriented Sentiment Analysis for Sales Forecasting with Big Data	2017	Production and Operations Management	0	0	0	0	0	N/A	1	10.1111/poms.12737	https://www.scopus.com/inward/record.uri?eid=2-s2.0-85026326419&doi=10.1111%2fpoms.12737&partnerID=40&md5=3cac0cc4482369de46e565e1c7b2e7a2	Article in Press	2-s2.0-85026326419		Accept	Accept	Yes	Undecided	Accept	Study concerns specific type of DA for forecasting task in Business domain which is in scope. DA/DM framework/methodology info is unclear. Accept for the next stage evaluation.	Y	Y	Y	Accept	Y	Y	DM process presented in all its phases and deliveries	3	Accept	Y	Y	While much research work has been devoted to supply chain management and demand forecast, research on designing big data analytics methodologies to enhance sales forecasting is seldom reported in existing literature. The big data of consumer-contributed product comments on online social media provide management with unprecedented opportunities to leverage collective consumer intelligence for enha…			Y		The system architecture of the Parallel Aspectoriented Sentiment Analysis for Demand forecasting (PASAD) service built on top of Apache Spark1 is depicted in Figure 1. The proposed service consists of six layers - storage layer, batch layer, data stream layer, data pre-processing layer, product analytics layer, presentation layer.	To address gaps - while much research work has been devoted to supply chain management and demand forecast (Boyaci and Gallego 2004, Breiter and Huchzermeier 2015, avid and Adida 2015, Sun et al. 2008, Tang et al. 2014, de Treville et al. 2014), research about the design of big data analytics methodologies for enhancing sales forecasting is seldom reported in existing literature. Recent studies h…	The main contributions of our research are twofold. First, we design a novel big data analytics methodology named PASAD that is underpinned by a parallel aspectoriented sentiment analysis method for mining consumer sentiments from the big data of online product comments. Second, we design and empirically evaluate a sentiment enhanced sales forecasting method that is empowered by the parallel co-e…	System arcthitecture,	Systems/integrated applications
103	469	Scopus	Park, G., Chung, L., Zhao, L., Supakkul, S.	A goal-oriented big data analytics framework for aligning with business	2017	Proceedings - 3rd IEEE International Conference on Big Data Computing Service and Applications, BigDataService 2017	0	0	7944918	31	40	10	1	10.1109/BigDataService.2017.29	https://www.scopus.com/inward/record.uri?eid=2-s2.0-85022175636&doi=10.1109%2fBigDataService.2017.29&partnerID=40&md5=9906f4c00407c7e368d39ef67cfd9d05	Conference Paper	2-s2.0-85022175636		Accept	Accept	Yes	Yes	Accept	Study concerns DA/DA framework in Business/Org domain which is in scope. Accept	Y	Y	Y	Accept	Y	Y	DM process presented in all its phases and deliveries	3	Accept	Y	Y	Big data analytics is the hottest new technology which helps turn hidden insights in big data into business value to support a better decision-making. However, current big data analytics has many challenges to do it since there is a big gap between big data analytics and business. This is mainly because lack of business context around the data, lack of expertise to connect the dots, and implicit …				Y	In this paper, we have proposed IRIS – a goal-oriented big data business analytics framework for aligning big data analytics and business using Spark. More specifically, the key concepts of IRIS include an ontology for connecting dots, analytics methods for turn insights to value, a process for using the ontology and finding business problems and solutions - firstly by hypothesizing them in a bus…	Big data analytics is the hottest new technology which helps turn hidden insights in big data into business value to support a better decision-making. However, current big data analytics has many challenges to do it since there is a big gap between big data analytics and business. This is mainly because lack of business context around the data, lack of expertise to connect the dots, and implicit …	To address those problems, we propose IRIS1 – a novel big data analytics framework for aligning big data with business in a goal oriented approach. It consists of ontology (i.e. important concepts and relationships), diverse analytics methods, a process about how to use this framework, and an assistant tool. In the ontology, there are three layers: business layer, business process layer and big d…	Ontology of BCM, architecture of IRIS Assistant Tool	Ontology-based
104	493	Scopus	Rahman, F.A., Shamsuddin, S.M., Hasan, S., Haris, N.A.	A review of KDD-data mining framework and its application in logistics and transportation	2016	International Journal of Supply Chain Management	5	2	0	77	84	8	1	0	https://www.scopus.com/inward/record.uri?eid=2-s2.0-84990044446&partnerID=40&md5=b14c560b7173a5007ae1b992bf0f8f55	Article	2-s2.0-84990044446		Accept	Accept	Yes	Yes	Accept	KDD framework is the fundamental initial basis for all current DM frameworks. Study is executed in domains inside the scope - business/logistics/transportation. Accept	Y	Y	Y	Accept	Y	Y	DM process presented in all its phases and deliveries	3	Accept	Y	Y	In this paper, an understanding and a review of Knowledge Discovery Database Data Mining (DM) development and its applications in logistics and specifically transportation are highlighted. Even though data mining has been successful in becoming a major component of various business processes and applications, the benefits and real-world expectations are very important to consider. It is also surp…				Y	Authours propose new framework DDDM-Knowledge AKD (which includes domain knowledge integration). Based on AKD recently framework, there are few sub-process that we enhance and more detail about the proposed framework DDDM-Knowledge AKD. In this framework, Business understanding (BU) and Domain Knowledge (DK) play significant roles in real-world data mining. Authours propose 5 phases: BU, constrai…	To improve DSS and associated logistics problems solution, in particular, in identifying imminent system failures or failure prognostics, better diagnostics data in the system is another way to help in enhancing the capability of maintainers at minimal cost where data mining is applied.	In the next stage of research, the researchers will test and explore the afore-mentioned proposed DDDM-Knowledge AKD framework for determining effective maintenance strategy of vehicle fleet within a Malaysian logistics company. This company transport palm oil and the related products throughout the country. While there are many issues in AKD that need to be considered in this area of application…		Combined with other org. frameworks and methodologies
105	494	Scopus	Vrat, B., Aggarwal, N., Venkatesan, S.	Anomaly Detection in IPv4 and IPv6 networks using machine learning	2016	12th IEEE International Conference Electronics, Energy, Environment, Communication, Computer, Control: (E3-C3), INDICON 2015	0	0	7443752	0	0	N/A	1	10.1109/INDICON.2015.7443752	https://www.scopus.com/inward/record.uri?eid=2-s2.0-84994276013&doi=10.1109%2fINDICON.2015.7443752&partnerID=40&md5=65fcbab25c3b24adbf83171dcfd1ab29	Conference Paper	2-s2.0-84994276013		Accept	Accept	Yes	Undecided	Accept	Study concerns specific DM task with DM technique in special networks infra. Domain is in scope (IS/IT), however, DA/DM info is unclear. Accept for the next evaluaton stage.	Y	Y	Y	Accept	Y	Y	DM process presented in all its phases and deliveries	2	Accept	Y	N	Anomaly Detection is an important requirement to secure a network against the attackers. Detecting attacks within a network by analysing the behaviour pattern has been a significant field of study for several researchers and application systems in IPv4 as well as IPv6 networks. For precise anomaly detection, it is essential to implement and use an efficient data-mining methodology like machine le…	As-Is	N	N	N		N/A	N/A
106	496	Scopus	Zheng, Y., Yin, B.	Big data analytics in MOOCs	2015	Proceedings - 15th IEEE International Conference on Computer and Information Technology, CIT 2015, 14th IEEE International Conference on Ubiquitous Computing and Communications, IUCC 2015, 13th IEEE International Conference on Dependable, Autonomic and Secure Computing, DASC 2015 and 13th IEEE International Conference on Pervasive Intelligence and Computing, PICom 2015	0	0	7363138	681	686	6	1	10.1109/CIT/IUCC/DASC/PICOM.2015.98	https://www.scopus.com/inward/record.uri?eid=2-s2.0-84964285642&doi=10.1109%2fCIT%2fIUCC%2fDASC%2fPICOM.2015.98&partnerID=40&md5=c958e4cead46fb2ef8d28df806ac5469	Conference Paper	2-s2.0-84964285642		Accept	Accept	Yes	Undecided	Accept	Study concerns Big Data analytics in the educational domain which is in scope. However, Title is too general, there is not enough info on DA/DM methodology as such. Accept for the next evaluation stage	Y	Y	Y	Accept	Y	Y	DM process presented in all its phases and deliveries	2	Accept	Y	N	Large amounts of heterogeneous education data have emerged in MOOC, which are provided by various educational organizations and universities. In this paper, we present an overview of state-of-art research framework and techniques used in the field of analytics over education big data. Finally, the conclusion is given.	As-Is	N	N	N		N/A	N/A
107	504	Scopus	Chernov, S., Petrov, D., Ristaniemi, T.	Location accuracy impact on cell outage detection in LTE-A networks	2015	IWCMC 2015 - 11th International Wireless Communications and Mobile Computing Conference	0	0	7289247	1162	1167	6	1	10.1109/IWCMC.2015.7289247	https://www.scopus.com/inward/record.uri?eid=2-s2.0-84949483272&doi=10.1109%2fIWCMC.2015.7289247&partnerID=40&md5=4e7dd72d02d27e2f05159c9c7319dcb8	Conference Paper	2-s2.0-84949483272		Accept	Accept	Yes	Undecided	Accept	Study concerns investigating concrete topic/hypothesis/phenomena - impact of one factor on another. Though domain is in scope, there is not enough info to conclude that DA/DM frameworks/methodologies are presented or not. Accept for the next evaluation stage	Y	Y	Y	Accept	Y	Y	DM process presented in all its phases and deliveries	3	Accept	Y	Y	Automated and timely detection of malfunctioning cells in Long-Term Evolution (LTE) networks is of high importance.Sleeping cell is a particular type of cell degradation hardly detectable by traditional network monitoring systems.Recent introduction of Minimization of Drive Test (MDT) functionality enables to collect user-level statistics from regular user devices without expensive and time-consu…		Y			In our papers [7, 8] we have proposed complete data mining framework for cell outage detection. Malfunctioning was caused by a failure in Random Access Channel (RACH) procedure. Due to this outage MTs were not able to establish a connection or to make a handover to the sleeping cell. The developed machine learning model was based on MDT measurements and successfully pinpointed the malfunctioning …	The complexity of modern and constantly evolving mobile cellular networks implies difficulties in their configuration and maintenance. This task usually requires considerable capital and operational expenses. For that reason, there is a strong need for the automation of the network management functions. The research activities related to this field are referred as Self-Organizing Networks (SON). …	Our current research exploits MDT measurements and introduces machine learning framework for sleeping cell detection, caused by RACH problem. This article mainly considers the impact of precision of MT location on the post-processing algorithms’ performances. In the real life MTs’ locations are estimated with different accuracies. As long as there is no a post-processing algorithm that would exhi…	Architecture	Case study - IT/software development, systems
108	514	Scopus	Chernov, S., Chernogorov, F., Petrov, D., Ristaniemi, T.	Data mining framework for random access failure detection in LTE networks	2014	IEEE International Symposium on Personal, Indoor and Mobile Radio Communications, PIMRC	2014-June	0	7136373	1321	1326	6	1	10.1109/PIMRC.2014.7136373	https://www.scopus.com/inward/record.uri?eid=2-s2.0-84944311957&doi=10.1109%2fPIMRC.2014.7136373&partnerID=40&md5=fb8eca3df864c7966118d00578adc13a	Conference Paper	2-s2.0-84944311957		Accept	Accept	Yes	Yes	Accept	Study concerns DM framework for specific DM task in concrete technical environment (LTE networks). Accept	Y	Y	Y	Accept	Y	Y	DM process presented in all its phases and deliveries	3	Accept	Y	Y	Sleeping cell problem is a particular type of cell degradation. There are various software and hardware reasons that might cause such kind of cell outage. In this study a cell becomes sleeping because of Random Access Channel (RACH) failure. This kind of network problem can appear due to misconfiguration, excessive load or software/firmware problem at the Base Station (BS). In practice such failu…		Y			The detection framework is based on data mining techniques, and performance metrics are suggested. Outlier subcalls are assigned with help of N-gram analysis, dimensionality reduction and k-NN anomaly score algorithms. Afterwards, outlier sub-calls are allocated on the map, and outage cell is defined. The choice of N in N-gram feature selection algorithm is considered, as long as it has a great i…	In the paper [7] we considered the other kind of cell failure, which is not related to radio coverage outages. The radio access malfunctioning is a highly complex failure as long as there is no direct alarm for network operators. The application of data mining methods to MDT measurements resulted in a reliable detection of a sleeping cell. The target of this study is to provide more advanced and …	In this paper we presented the data mining framework for the detection of cell outages, such as sleeping cell. The developed model has been verified by data gathered from dynamic LTE system simulator. Sleeping cell was modelled by means of random access channel failure.	Architecture	Case study - IT/software development, systems
109	515	Scopus	Yue, Y., Wan, Y., Jia, R., Jiang, L.	Domain driven data mining for customer demand discovery	2014	11th International Conference on Service Systems and Service Management, ICSSSM 2014 - Proceeding	0	0	6874026	0	0	N/A	1	10.1109/ICSSSM.2014.6874026	https://www.scopus.com/inward/record.uri?eid=2-s2.0-84906708135&doi=10.1109%2fICSSSM.2014.6874026&partnerID=40&md5=56688998cd1b83935f1c588a7d672584	Conference Paper	2-s2.0-84906708135		Accept	Accept	Yes	Yes	Accept	Study introduces DM mining approach adapated (domain-driven) for the specific DM task in the domain of Business which is in scope. Accept	Y	Y	Y	Accept	Y	Y	DM process presented in all its phases and deliveries	3	Accept	Y	Y	Understanding customer demands is the foundation of businesses to make strategies for product development, product promotion and customer relationship management. Therefore, how to discover the objects of customers’ demands becomes a critical task for business. Data mining is an important way to analyze and understand customer demands, behaviors and characteristics from large business databases H…				Y	This paper constructs customer domain ontology based on customer value hierarchy and behavior theory. Customer domain ontology gives us a thorough understanding of how a customer purchases products to fulfill their demands of different levels. In order to solve traditional data mining problems of concentrating on specific algorithms, we conduct task ontology based on data mining for CRM. Ontology…	In customer relationship management, analyzing and understanding customer behaviors and demand characteristics is the foundation of product development, product promotion and customer relationship management. Enormous data mining algorithms are designed to support a certain decision making. However, few researches have considered situation as a whole customer demand domain, which results in low e…	Thus, this paper constructs customer domain ontology based on customer value hierarchy and behavior theory. Customer domain ontology gives us a thorough understanding of how a customer purchases products to fulfill their demands of different levels. In order to solve traditional data mining problems of concentrating on specific algorithms, we conduct task ontology based on data mining for CRM. On…	Customer demand domain ontology	Ontology-based
110	518	Scopus	Momtazpour, M., Sharma, R., Ramakrishnan, N.	An integrated data mining framework for analysis and prediction of battery characteristics	2014	2014 IEEE Innovative Smart Grid Technologies - Asia, ISGT ASIA 2014	0	0	6873890	774	779	6	1	10.1109/ISGT-Asia.2014.6873891	https://www.scopus.com/inward/record.uri?eid=2-s2.0-84906665047&doi=10.1109%2fISGT-Asia.2014.6873891&partnerID=40&md5=770a950e887d8867ee0f5b02d200db09	Conference Paper	2-s2.0-84906665047		Accept	Accept	Yes	Yes	Accept	Study introduces DM framework for specific DM task in engineering domain which is in scope. Accept	Y	Y	Y	Accept	Y	Y	DM process presented in all its phases and deliveries	3	Accept	Y	Y	Batteries play an important role in modern sustainable energy systems. However, batteries are expensive and have a limited life time. Having a deep understanding of how batteries operate in working situations is crucial to designing advanced control mechanisms. Battery performance and life time is highly dependent on how it is used and also on environmental working conditions. While batteries hav…		Y			Our proposed framework is illustrated in Figure 2. At the first step, the behavior of the battery is characterized in terms of state diagrams and matrix transitions. States of the battery are derived using clustering methods. After that, in this phase, sets of frequent sequence of state transitions are detected based on frequent episode mining algorithm [7]. At the second phase, after data alignm…	Here we propose a data mInIng approach to model and optimize stationary batteries based on available information (e.g. current, voltage, and depth of discharge of batteries). The operating characteristics of the batteries can be understood by defining the states of our system and drawing state transition diagrams. Results would be valuable for storage administrator regarding performance and optim…	Energy Storage systems like batteries are key to grid modernization and implementation of smart grid technologies. Performance of batteries highly depends on their working conditions. However, existing model based methods for battery behavior study, do not consider details of battery usage profile. In this paper, we proposed a data driven approach to study the behavior of batteries while they are…		Case study - energy storage systems
111	521	Scopus	Yun, Z., Weihua, L., Yang, C.	Applying balanced scordcard strategic performance management to CRISP-DM	2014	Proceedings - 2014 International Conference on Information Science, Electronics and Electrical Engineering, ISEEE 2014	3	0	6946275	2009	2014	6	1	10.1109/InfoSEEE.2014.6946275	https://www.scopus.com/inward/record.uri?eid=2-s2.0-84913528223&doi=10.1109%2fInfoSEEE.2014.6946275&partnerID=40&md5=5918af3d668bb61184574c2e84d9989c	Conference Paper	2-s2.0-84913528223		Accept	Accept	Yes	Yes	Accept	Study concerns application of measurement/performance management practices towards DM methodology (CRISP-DM). This is not only study about the methodology, but additions/modifications towards it. Accept	Y	Y	Y	Accept	Y	Y	DM process presented in all its phases and deliveries	3	Accept	Y	Y	CDM-BSC(CRISP-DM applied with Balance Scorecard ),which is a new term. CDM-BSC concept is developed from combination of traditional Data Mining Methodology and BSC or performance measurement systems. Balance Scorecard applied to CRISP-DM is a new methodology of improving the performance of Data Mining Process. CRISP-DM plus BSC (Balance Scorecard) is an enhancement of abstractive conception of mu…				Y	In this article, an effort of doing research in multidimensional perspective of how to apply Balance Scorecard into CRISP-DM, which provides a comprehensive and framework and methodology for data mining process. CDM-BSC is a good implement of combing Balance Scorecard strategic performance management analysis method with CRISP-DM. CDM-BSC methodology is evolvable, interoperable, modular and recon…	We start our research with the purpose of improving the architecture and optimizing performance of the data mining process and much more comfortable understanding with limited resource. The effort of CDM-BSC research enables data mining process is much more intuitionistic and effective through an integrated and combinative “BSC” architecture ,also data mining enhance the function of original BSC …	The effort of CDM-BSC research enables data mining process is much more intuitionistic and effective through an integrated and combinative “BSC” architecture ,also data \mining enhance the function of original BSC and Radar analytic methodology concept. At enterprise complex data environment, the requirement of useful, accurate and predictive information will be needed than ever before, so CDM-BS…	Process view	Combined with other org. frameworks and methodologies
112	525	Scopus	Stolojescu-Crisan, C., Isar, A.	Forecasting WiMAX traffic by data mining methodology	2013	Eurasip Journal on Wireless Communications and Networking	2013	1	280	0	0	N/A	1	10.1186/1687-1499-2013-280	https://www.scopus.com/inward/record.uri?eid=2-s2.0-84894174182&doi=10.1186%2f1687-1499-2013-280&partnerID=40&md5=df70ce7e0a77e6d969a61b0dbf8279bc	Article	2-s2.0-84894174182		Accept	Accept	Yes	Undecided	Accept	Study concerns specific DM task (forecasting) in transportation domain (which is in scope) with the support of DM methodology. There is not enough info to conclude that DA/DM frameworks/methodologies are presented or not. Accept for the next evaluation stage	Y	Y	Y	Accept	Y	Y	DM process presented in all its phases and deliveries	2	Accept	Y	N	One of the most important objectives of wireless network service providers is to make the traffic as uniform as possible in different sectors of the network. In this paper, we analyze the uniformity of the traffic in a WiMAX network with the aid of a forecasting methodology. Taking into account the high volume of data transferred in a wireless network and the requirement of real time, we propose …	As-Is	N	N	N		N/A	N/A
113	543	Scopus	Ahmed, F., Rafique, M.Z., Abulaish, M.	A data mining framework for securing 3G core network from GTP fuzzing attacks	2011	Lecture Notes in Computer Science (including subseries Lecture Notes in Artificial Intelligence and Lecture Notes in Bioinformatics)	7093 LNCS	0	0	280	293	14	1	10.1007/978-3-642-25560-1_19	https://www.scopus.com/inward/record.uri?eid=2-s2.0-81855218008&doi=10.1007%2f978-3-642-25560-1_19&partnerID=40&md5=94f86100027a1f3967d699463d4e83f0	Conference Paper	2-s2.0-81855218008		Accept	Accept	Yes	Yes	Accept	Study concerns DM framework for DM task (predicting) in network environment in the telecom/IS/IT domain which is in scope. Accept	Y	Y	Y	Accept	Y	Y	DM process presented in all its phases and deliveries	3	Accept	Y	Y	Since the emergence of 3G cellular IP networks, internet usage via 3G data services has become ubiquitous. Therefore such network is an important target for imposters who can disrupt the internet services by attacking the network core, thereby causing significant revenue losses to mobile operators. GPRS Tunneling Protocol GTP is the primary protocol used between the 3G core network nodes. In this…			Y		In this paper, we have analyzed the GTP protocol vulnerabilities and proposed an effective and efficient multi-layered framework for their mitigation. Our analysis is based on real world GTP (v1) traffic collected at the Gn interface. The main contribution of our work is a framework that can detect GTP-C fuzzing attacks in real time. It consists of three main modules: i) Packet Byte Analyzer (PBA…	Due to open nature of IP in 3G networks, attackers can exploit vulnerabilities in their core network nodes and protocols. Attacks on the core nodes of the 3G networks can be launched by compromising different nodes of the architecture such as the Serving GPRS Support Node (SGSN) and the Gateway GPRS Support Node (GGSN) [6]. As explained in [7], an attacker can establish herself as a legitimate 3G…	In this paper, we have presented an efficient data mining framework for detection of fuzzing attacks directed towards 3G core networks using the control packets of the GTP protocol. The results show that the Markov chain model for feature selection combined with standard classification algorithms is a good technique for detection of fuzzin attacks. The analysis done for n = 4 shows that it is mos…		Systems/integrated applications
114	548	Scopus	Mansingh, G., Osei-Bryson, K.-M., Rao, L., Mills, A.	Application of a data mining process model: A case study- profiling internet banking users in Jamaica	2010	16th Americas Conference on Information Systems 2010, AMCIS 2010	4	0	0	3098	3108	11	1	0	https://www.scopus.com/inward/record.uri?eid=2-s2.0-84870379014&partnerID=40&md5=c2eb4c3d500d14c03d4b2693e3f95b1d	Conference Paper	2-s2.0-84870379014		Accept	Accept	Yes	Yes	Accept	Study concerns application of the version of DM methodology/framework (DM process model) for profiling case study in Finance domain which is in scope. Accept	Y	Y	Y	Accept	Y	Y	DM process presented in all its phases and deliveries; yet case study rather concerned with implementation	2	Accept	Y	N	Internet banking has become widely available in Jamaica and yet there have been few studies to understand the characteristics of its users. For banks to improve their service and similar services it becomes imperative that they can justify the costs associated with these services. One of the ways these costs can be justified is if their customer base of internet banking users was to increase, thi…	As-Is	N	N	N		N/A	N/A
115	561	Scopus	Xiang, L.	Integrating context-aware and fuzzy rule to data mining model for supply chain finance cooperative systems	2009	4th International Conference on Software Engineering Advances, ICSEA 2009, Includes SEDES 2009: Simposio para Estudantes de Doutoramento em Engenharia de Software	0	0	5298805	471	476	6	1	10.1109/ICSEA.2009.75	https://www.scopus.com/inward/record.uri?eid=2-s2.0-70749116046&doi=10.1109%2fICSEA.2009.75&partnerID=40&md5=118129db2960f2e14bebcd107b366387	Conference Paper	2-s2.0-70749116046		Accept	Accept	Yes	Undecided	Accept	Study concerns DM model enhancement with rules/rulesets in business domain which is in scope. DA/DM info is unclear, not enough info to reject. Accept for the next evaluation stage.	Y	Y	Y	Accept	Y	Y	DM process presented in all its phases and deliveries	3	Accept	Y	Y	This paper proposes a context-aware and fuzzy rule data mining model for enterprise supply chain finance cooperative system that interacts with bank, buyer and supplier. It consists of three main components. The first component is the model for enterprise supply chain finance cooperative systems with cooperative agents serving as the simulation representatives of bank, buyer and supplier communic…				Y	Our contribution is presented in a context-aware and fuzzy rule data mining methodology for enterprise supply chain finance cooperative system. The context-aware and fuzzy rule data mining methodology constitutes and attempts to harness the model for enterprise supply chain finance cooperative systems with cooperative agents serving as the representatives of bank, buyer, supplier communicating wi…	While there has been a variety of context-aware [6,7], fuzzy rule data mining applications, little work has been done on integrating context-aware and fuzzy rule to data mining model for supply chain finance cooperative systems.	In this paper, we present a context-aware and fuzzy rule data mining methodology for enterprise supply chain finance cooperative system that is capable of providing supply chain finance cooperative context-aware and fuzzy rule data mining analysis integration. With this approach, we demonstrate that a set of software agents with specialized expertise can be quickly assembled to gather relevant in…		Context-ware/domain knowledge-driven
116	567	Scopus	Van Rooyen, M., Simoff, S.J.	A strategic analytics methodology	2008	ICSOFT 2008 - Proceedings of the 3rd International Conference on Software and Data Technologies	ISDM	ABF/-	0	20	28	9	1	0	https://www.scopus.com/inward/record.uri?eid=2-s2.0-58049152548&partnerID=40&md5=5330fc5a5c4e348672bee59184c7ad42	Conference Paper	2-s2.0-58049152548		Accept	Accept	Undecided	Undecided	Accept	Study concerns special type of analytics (strategic) and methodology in particular. DA/DM elements are unclear. Accept for the next evaluation stage.	Y	Y	Y	Accept	Y	Y	DM process presented in all its phases and deliveries	3	Accept	Y	Y	The researcher hypothesized that the data mining project methodologies may be a major contributor to the above situation. The researcher therefore formulated the research objective of evaluating data mining methodology for its support of the SPC process. The CRISP-DM methodology was chosen for evaluation because it is in the public domain The researcher hypothesized that the data mining project m…				Y	Our research identified six key limitations of CRISP-DM in the SPC environment: o diagnostic technique for defining the project’s business goals or business deliverables. This is about defining the required informational and marketing components required for the strategic initiative; o introduction of new business and analytics subject matter expertise into the project environment. This relates t…	In order to optimise competitiveness, organisations seek to improve SPC in a number of ways. First, they improve the quality of the informational inputs to SPC. Second, they improve the quality of the knowledge which they develop from that information. Third, they optimise the executibility of the solutions, which were based on the knowledge, for the organisation’s particular circumstances and re…	Our research found the commonly used data mining project methodology CRISP-DM deficient in producing competitive, executable solutions in the SPC environment. We therefore concluded that the state of existing data mining project methodology is one of the contributors to the slow uptake of data mining by the business community. We contributed a data mining methodology called Strategic Analytics Me…	Integrated frameworks, deficiency in CRISP-DM.	Combined with other org. frameworks and methodologies
117	573	Scopus	Shin, S., Choi, M., Choi, Y., Yi, G.	Development of a data mining methodology using robust design	2006	WSEAS Transactions on Computers	5	5	0	852	857	6	1	0	https://www.scopus.com/inward/record.uri?eid=2-s2.0-33744530561&partnerID=40&md5=04d24b9d4ddbf46668a874ec462c6ed1	Article	2-s2.0-33744530561		Accept	Accept	Undecided	Yes	Accept	Study concenrs DM methodology development with support of robust design principles. Domain info is unclear. Accept for the next evaluation stage.	Y	Y	Y	Accept	Y	Y	DM process presented in all its phases and deliveries	2	Accept	Y	N	The data mining (DM) method is far more effective than any other method when a large number of input factors are considered on a process design procedure. This DM approach to a robust design problem has not been adequately addressed in the literature nor properly applied to industries. As a result, the primary objective of this paper is two-fold. First, we show how DM techniques can be effectivel…	As-Is	N	N	N		N/A	N/A
118	580	Scopus	Chen, Y., Gao, W., Wang, Z., Miao, J., Jiang, D.	Mining audio/visual database for speech driven face animation	2001	Proceedings of the IEEE International Conference on Systems, Man and Cybernetics	4	0	0	2638	2643	6	1	0	https://www.scopus.com/inward/record.uri?eid=2-s2.0-0035719853&partnerID=40&md5=ecf27e4162cd2b9cf6290e0020dd148d	Conference Paper	2-s2.0-0035719853		Accept	Accept	Yes	Undecided	Accept	Study concenrs DM on special data type. DA/DM methdology or framework info is inconclusive as well as domain. Accept for the next evaluation stage.	Y	Y	Y	Accept	Y	Y	DM process presented in all its phases and deliveries	3	Accept	Y	Y	In this paper, we present a data-mining framework in audio-visual interaction, and apply it to speech driven lip motion facial animation system. First, an unsupervised cluster algorithm is proposed to build a set of clusters in which each has similar configurations. Then statistical visual model is constructed by specifying all the possible cluster trajectories. The audio is analyzed with regard …		Y			Given a set of face animation parameter sequences for training, a set of clusters is built by unsupervised clustering algorithm, in which each has similar configuration. The audio is analyzed with regard to learned categories of facial gesture. For every cluster, two neural networks are trained to build mapping from audio features to cluster label and speed respectively. At mean time, Statistical…	In this paper, we present a data-mining framewc'rk in audio-visual interaction to learn the synchronous pattern between two channels from large recorded audiohisual database, and apply it to speech driven lip motion facial animation system to improve the naturalness and realism.	In this paper, we have presented a novel approach that allows the reconstruction of face motion configuration from audio. The approach is both simple and powerful. Due to its generality, the approach can be used for learning mappings for other non-rigid or articulated objects. Given novel audio, the system accurately generates lip and whole-face motion in the style of the training performance, ev…	Learning framework, syntehsis framework	Case study - multimedia DM
119	583	Scopus	Plotnikova, V., Dumas, M., Milani, F.P., Kitt, R.	Towards a data mining methodology for the banking domain	2018	CEUR Workshop Proceedings	2114	0	0	46	54	9	0	0	https://www.scopus.com/inward/record.uri?eid=2-s2.0-85049075626&partnerID=40&md5=b71960ebbf68585ac8d7450a535ae3ff	Conference Paper	2-s2.0-85049075626		Accept	Accept	Yes	Yes	Accept	Own	Y	Y	Y	Accept	Y	Y	DM process presented in all its phases and deliveries	3	Accept
120	584	Scopus	Lu, Q., Lyu, Z.-J., Xiang, Q., Zhou, Y., Bao, J.	Research on data mining service and its application case in complex industrial process	2018	IEEE International Conference on Automation Science and Engineering	2017-August	0	0	1124	1129	6	0	10.1109/COASE.2017.8256255	https://www.scopus.com/inward/record.uri?eid=2-s2.0-85044945408&doi=10.1109%2fCOASE.2017.8256255&partnerID=40&md5=850fc3ea70d0186e613c9558f0145233	Conference Paper	2-s2.0-85044945408		Accept	Accept	Yes	Undecided	Accept	Study concerns DM as service as part of industrial business process (domain is in scope). DA/DM methdology or framework info is inconclusive. Accept for the next evaluation stage.	Y	Y	Y	Accept	Y	Y	DM process presented in all its phases and deliveries	3	Accept	Y	Y	In today's competitive market, companies need to apply different data mining techniques in order to make more intelligent, accurate business decisions. Data mining technology from industrial big data can provide a more effective help for decision-making of enterprises' innovative design. This paper explores the advantages of data mining services, and presents a SOA-based data mining framework app…				Y	Our proposal architecture of data mining service is divided in four layers (in Fig.1), which are presentation layer , service level, component level and data level, each correspondent with user interface, software service, software component, and entity class respectively. Of the four levels, software service is the main job to achieve the system. According to the process of data mining, it could…	Service-oriented decision support system not only provides a flexible development environment, but also ensures effective and efficient use of computational resources to produce more accurate, complete and timely results. Our objective in this paper is to describe a software architecture which meets the necessity of non-expert data miners to extract useful and novel knowledge using data mining te…	The delivery of data mining as a service is an emergent necessity. This paper presents a web application which uses the data mining service configured for complex process decision in industry. A novel SOA-based data mining service framework (FDMS), which enables the integration of various data mining methods was presented. This service is offered as a Web Service which makes it easily accessible …	Hybrid reasoning mechanims description and architecture; framework for data-mining based on SOA.	Big Data Technologies, tools, methods
121	588	Scopus	Tavares, R., Vieira, R., Pedro, L.	A preliminary proposal of a conceptual educational data mining framework for science education: Scientific competences development and self-regulated learning	2018	2017 International Symposium on Computers in Education, SIIE 2017	2018-January	0	0	1	6	6	0	10.1109/SIIE.2017.8259644	https://www.scopus.com/inward/record.uri?eid=2-s2.0-85049451582&doi=10.1109%2fSIIE.2017.8259644&partnerID=40&md5=ff403e3af948bbe606fb14ec7be0112c	Conference Paper	2-s2.0-85049451582		Accept	Accept	Yes	Yes	Accept	Study concerns new DM framework in education domain which is in scope. Accept	Y	Y	Y	Accept	Y	Y	DM process presented in all its phases and deliveries	3	Accept	Y	Y	The present paper is part of a wider study, focussed on the development of a digital educational resource for Science Education in primary school, integrating an Educational Data Mining framework. The proposed conceptual framework aims to infer the impact of the adopted learning approach for the development of scientific competences and students’ self-regulated learning. Thus, students’ explorati…				Y	The proposed DER learning approach crosses the Inquiry- Based Science Education methodology with the BSCS 5Es instructional model [7], [8]. Inquiry-Based Science Education methodology (IBSE) proposes five phases: Orientation, Conceptualization, Investigation, Conclusion, and Discussion [7]. The Orientation phase aims to stimulate students’ curiosity about a certain scientific concept/subject. The…	In recent years, as a result of technological advances in network systems and intelligent tutoring systems, new methods based on human-computer interaction have emerged in Educational research, namely Educational Data Mining (EDM) and Learning Analytics (LA). From the exposed, EDM methods can be used in diverse systems, including (i) Learning (Content) Management Systems (e.g., online courses par…	The proposed conceptual EDM framework for Science Education presents a holistic approach, attending to its application potential, as well as to the knowledge that may emerge from it. Once it allows to infer about students’ scientific competences development and find events’ patterns that influence scientific knowledge and skills development, this framework presents potential benefits for students…	Relational structure: questions and events that result in the conceptual EDM framework for Science Education	Other research/industry domains frameworks and methodologies
122	610	Scopus	Tseng, V.S., Chou, C.-H., Yang, K.-Q., Tseng, J.C.C.	A Big Data Analytical Framework for Sports Behavior Mining and Personalized Health Services	2018	Proceedings - 2017 Conference on Technologies and Applications of Artificial Intelligence, TAAI 2017	0	0	0	178	183	6	0	10.1109/TAAI.2017.47	https://www.scopus.com/inward/record.uri?eid=2-s2.0-85048377442&doi=10.1109%2fTAAI.2017.47&partnerID=40&md5=b10886cdd5ab413e31dbafba71e01cf6	Conference Paper	2-s2.0-85048377442		Accept	Accept	Yes	Yes	Accept	Study concerns DA framework in two domains - one domain is in scope (sports behaviour - social sciences), the other is outside (personalized healthcare). Guided by broader inclusion principle, accept	Y	Y	Y	Accept	Y	Y	DM process presented in all its phases and deliveries	2	Accept	Y	N	Mobile healthcare has become an important trend in medical and healthcare domains. With the rapid development of wearable and sensing technologies, various health-related information can now be recorded, forming valuable big health data. Physical activities are considered to have a great impact on heart rate, and the analysis of heart rate data now is widely used in medical/healthcare researches.…	As-Is	N	N	N		N/A	N/A
123	613	Scopus	Kang, K., Wang, S.	Analyze and predict student dropout from online programs	2018	ACM International Conference Proceeding Series	0	0	0	6	12	7	0	10.1145/3193077.3193090	https://www.scopus.com/inward/record.uri?eid=2-s2.0-85048341892&doi=10.1145%2f3193077.3193090&partnerID=40&md5=badd3d66f7d4a16ccdfb804d64c81dca	Conference Paper	2-s2.0-85048341892		Accept	Accept	Yes	Undecided	Accept	Study concerns specific DM task (analysis/prediction) in educational domain which is in scope. DA/DM methdology or framework info is inconclusive, Accept for the next evaluation stage.	Y	Y	Y	Accept	Y	Y	DM process presented in all its phases and deliveries	2	Accept	Y	N	Increasing student retention rates in higher education is an important goal because of its pertinence to the institution's core mission and its financial well-being. However, the consistent low graduation rates during the past half-century demonstrate the persistence of this challenge. Online programs in higher educations are generally afflicted with even lower retention rates than on-campus prog…	As-Is	N	N	N		N/A	N/A
124	615	Scopus	Haque, A., Ayyar, A.V., Singh, S.	A meta data mining framework for botnet analysis	2018	International Journal of Computers and Applications	0	0	0	0	0	N/A	0	10.1080/1206212X.2018.1442136	https://www.scopus.com/inward/record.uri?eid=2-s2.0-85050561279&doi=10.1080%2f1206212X.2018.1442136&partnerID=40&md5=0e1eae77a9ec98d83e72569ebf27038a	Article in Press	2-s2.0-85050561279		Accept	Accept	Yes	Yes	Accept	Study concerns DM framework in the domain of IS security which is in scope for specific DM task (botnet analysis) and specific data type (metadata). Accept	Y	Y	Y	Accept	Y	Y	DM process presented in all its phases and deliveries	2	Accept	Y	N	Botnets are a group of compromised computers that act in a coordinated manner against a target determined by a single point of control. Meta-analysis of botnets is crucial as it results in knowledge about the botnet, often providing valuable information to researcherswho are looking to eradicate it. However, meta-analysis has not been applied from a research standpoint for botnets detection and a…	As-Is	N	N	N		N/A	N/A
125	616	Scopus	Papagiannidis, S., See-To, E.W.K., Assimakopoulos, D.G., Yang, Y.	Identifying industrial clusters with a novel big-data methodology: Are SIC codes (not) fit for purpose in the Internet age?	2018	Computers and Operations Research	98	0	0	355	366	12	0	10.1016/j.cor.2017.06.010	https://www.scopus.com/inward/record.uri?eid=2-s2.0-85021329944&doi=10.1016%2fj.cor.2017.06.010&partnerID=40&md5=797434e55845c7b638636d97610f69ff	Article	2-s2.0-85021329944		Accept	Accept	Yes	Yes	Accept	Study introduces adapted DA methodology for specific case study in multidisciplinary domain which is in scope. Accept	Y	Y	Y	Accept	Y	Y	DM process presented in all its phases and deliveries	2	Accept	Y	N	In this paper we propose using a novel big-data-mining methodology and the Internet as a new source of useful meta-data for industry classification. The proposed methodology can be utilised as a decision support system for identifying industrial clusters in almost real time in a specific geographic region, con- tributing to strategic co operation and policy development for operations and supply c…	As-Is	N	N	N		N/A	N/A
126	623	Scopus	Singh, S., Prasad, A., Srivastava, K., Bhattacharya, S.	A cellular logic array based data mining framework for object detection in video surveillance system	2017	Proceedings on 2016 2nd International Conference on Next Generation Computing Technologies, NGCT 2016	0	0	7877505	719	724	6	0	10.1109/NGCT.2016.7877505	https://www.scopus.com/inward/record.uri?eid=2-s2.0-85017279194&doi=10.1109%2fNGCT.2016.7877505&partnerID=40&md5=1b582db082f2e814c7dd8631fe3ed6cf	Conference Paper	2-s2.0-85017279194		Accept	Accept	Yes	Yes	Accept	Study concerns DM framework for specific DM task in security/IT domain on specific type of data (video). Accept for the next evaluation stage.	Y	Y	Y	Accept	Y	Y	DM process presented in all its phases and deliveries	3	Accept	Y	Y	This paper proposes a novel data mining framework for object detection in video surveillance system using cellular logic array for replacing contemporary, slow and unreliable techniques of video processing with faster and robust techniques, making surveillance system effective for real time video analytic.			Y		In general, the processing framework of an automated video surveillance system includes the following stages: 1. Video Capture Module 2. Video Selection Module 3. Video Processing Module 4. Human Machine Interface Module. Video Capture and selection module is responsible for streaming the desired frames of video for processing into processing module. Video selection module can convert multiple st…	Existing video surveillance systems takes care of capturing, storage and transmission of video to remote places but is devoid of efficient threat detection and analysis leaving these functions exclusively to human operators for manual analysis [11]. Therefore, there is an urgent need of a surveillance system which is fast, efficient and accurate. Several methods have been proposed for object iden…	This paper proposes a cellular logic array based framework for object detection which is a prerequisite for intelligent video analysis in video surveillance system. Cellular logic being a pattern search and replacement technology is supposed to be faster and robust making real time video analysis a reality. A detailed survey on object detection methods and different frameworks is also presented. …	Architecture, framework	Environment
127	625	Scopus	Yang, Y., Zheng, Z., Huang, C., Li, K., Dai, H.-N.	A novel hybrid data mining framework for credit evaluation	2017	Lecture Notes of the Institute for Computer Sciences, Social-Informatics and Telecommunications Engineering, LNICST	201	0	0	16	26	11	0	10.1007/978-3-319-59288-6_2	https://www.scopus.com/inward/record.uri?eid=2-s2.0-85021745252&doi=10.1007%2f978-3-319-59288-6_2&partnerID=40&md5=b2ea668c70f0866af4763a8158e95524	Book Chapter	2-s2.0-85021745252		Accept	Accept	Yes	Yes	Accept	Study concerns new DM framework in Finance domain which is in scope. Accept	Y	Y	Y	Accept	Y	Y	DM process presented in all its phases and deliveries	3	Accept	Y	Y	Internet loan business has received extensive attentions recently. How to provide lenders with accurate credit scoring profiles of borrowers becomes a challenge due to the tremendous amount of loan requests and the limited information of borrowers. However, existing approaches are not suitable to Internet loan business due to the unique features of individual credit data. In this paper, we propos…		Y			Internet loan business has received extensive attentions recently. How to provide lenders with accurate credit scoring profiles of borrowers becomes a challenge due to the tremendous amount of loan requests and the limited information of borrowers. However, existing approaches are not suitable to Internet loan business due to the unique features of individual credit data. In this paper, we propos…	Although previous studies exploit various models, there is no unified hybrid model that can integrate the benefits of various models. Besides, the existing models are not suitable for the growing Internet loan business due the following unique features of individual credit data: (i) high dimension of features, which can be as large as 1,000 ; (ii) missing values, which can significantly affect th…	In this paper, we propose a novel hybrid data mining framework for individual credit evaluation. To address the challenging issues in individual credit data, such as the high dimension, the outliers and imbalanced samples, we exploit various feature engineering methods and supervised learning models to establish a unified framework. The extensive experimental results show that our proposed framew…		Case study - financial services/insurance
128	628	Scopus	Osman, A.M.S., Elragal, A., Bergvall-Kåreborn, B.	Big data analytics and smart cities: A loose or tight couple?	2017	Proceedings of the International Conference on ICT, Society and Human Beings 2017 - Part of the Multi Conference on Computer Science and Information Systems 2017	0	0	0	157	168	12	0	0	https://www.scopus.com/inward/record.uri?eid=2-s2.0-85040188916&partnerID=40&md5=a8a6b40e42bc4042e5c97897032eabae	Conference Paper	2-s2.0-85040188916		Accept	Accept	Yes	Undecided	Accept	Study concerns DA in IoT domain. There is not enough info on DA/DM frameworks/methodologies, accept for the next evaluation stage	Y	Y	Y	Accept	Y	Y	DM process presented in all its phases and deliveries	3	Accept	Y	Y	Although literature is replete with abundant number of articles about SCs applications harnessing BD, comprehensive discussion on BDA frameworks fitting SCs requirements is still needed. This paper attempts to fill this gap. It is a systematic literature review on BDA frameworks in SCs. In this review, we will try to answer the following research questions: what are the big data analytics framewo…				Y	The aforementioned observations give an overview of the characteristics of BDA frameworks applied in SCs. They also provide an answer to the first research question RQ1. Furthermore, it indicates the tight relation between BDA and SCs development. However, with the re-emphasis on the holistic perspective of the SC as a multi-domain system of systems, we can identify the following missing features…	This article is a systematic literature review on BDA frameworks in SCs aiming at answering three basic research questions. RQ1: What types of BDA frameworks are available for the smart city context? RQ2: What are the functional gaps in the current available frameworks? Finally, RQ3: What conceptual guidelines for designing integrated scalable BDA frameworks, relevant for smart city contexts, can…	This paper is a literature survey on BDA frameworks in SCs. The paper aimed at answering the three research questions. RQ1: What are the big data analytics frameworks applied in smart cities? RQ2: What are the gap(s) in the current available frameworks? RQ3: What are the conceptual guidelines of designing integrated scalable big data analytics frameworks for smart cities purposes? To answer these…		Big Data Technologies, tools, methods
129	633	Scopus	Shrivastava, S., Pal, S.N.	A big data analytics framework for enterprise service ecosystems in an e-Governance scenario	2017	ACM International Conference Proceeding Series	Part F128003	0	0	5	11	7	0	10.1145/3047273.3047274	https://www.scopus.com/inward/record.uri?eid=2-s2.0-85020852973&doi=10.1145%2f3047273.3047274&partnerID=40&md5=dea85883873c3873bb03d39e3f2f905d	Conference Paper	2-s2.0-85020852973		Accept	Accept	Yes	Yes	Accept	Study concerns DA frameworks and its application in org/technology combined setup (IS/org multidiscplinary domain). Accept	Y	Y	Y	Accept	Y	Y	DM process presented in all its phases and deliveries	3	Accept	Y	Y	In the recent times we have been seeing a fundamental shift from Enterprise Applications towards large scale Enterprise Service Ecosystems. Enterprise Service Ecosystems are developed by modularizing and bundling of individual business rules and functions in the form of services. These services are loosely coupled, distributed and heterogeneous components which orchestrate amongst themselves in a…			Y		The proposed comprehensive Big Data Analytics framework for Enterprise Service Ecosystem would leverage majorly upon the event driven and time-series graph analytics techniques for real time findings. The ecosystem components perform certain well defined activities and record events related to those activities. The event data comprises of actor such as person, organization, service and device exe…	The mandate of Aadhaar project is to provide a Unique Identity called the Aadhaar Number to all residents of India. Unique Identification Authority of India (UIDAI) established by Government of India is the overseer and regulatory body of this project [28]. UIDAI provides two services for the citizen viz. Aadhaar Enrolment Service and Aadhaar Authentication Service. Aadhaar Enrolment Service perf…	this paper we proposed Big Data Analytics Framework for Enterprise Service Ecosystems. The usage of graph structure for mapping event data as local structure and proliferate it into a global structure is the research challenge we aim to address in this work. We would identify real world use cases in Aadhaar Authentication Ecosystem and e-Governance Service Exchange in order to study, benchmark an…	System component, architecture and wortflow description	Environment
130	672	Scopus	Rigaki, M., Elragal, A.	Adversarial deep learning against intrusion detection classifiers	2017	CEUR Workshop Proceedings	2057	0	0	35	48	14	0	0	https://www.scopus.com/inward/record.uri?eid=2-s2.0-85042448945&partnerID=40&md5=c7ea7fd1211fcda88ed3241242271206	Conference Paper	2-s2.0-85042448945		Accept	Accept	Undecided	Undecided	Accept	Study concerns two DM techniques/methods in DM task of intrusion detection. There is not enough info to infer neither on domain (maybe IS security) nor on DA/DM methodologies. Accept for the next evaluation stage	Y	Y	Y	Accept	Y	Y	DM process presented in all its phases and deliveries	2	Accept	Y	N	Traditional approaches in network intrusion detection follow a signature-based approach, however the use of anomaly detection approaches based on machine learning techniques have been studied heavily for the past twenty years. The continuous change in the way attacks are appearing, the volume of attacks, as well as the improvements in the big data analytics space, make machine learning approaches…	As-Is	N	N	N		N/A	N/A
131	675	Scopus	Reutterer, T., Hornik, K., March, N., Gruber, K.	A data mining framework for targeted category promotions	2017	Journal of Business Economics	87	3	0	337	358	22	0	10.1007/s11573-016-0823-7	https://www.scopus.com/inward/record.uri?eid=2-s2.0-85026443184&doi=10.1007%2fs11573-016-0823-7&partnerID=40&md5=338c3778994e0ad2a47a351b6d3e038f	Article	2-s2.0-85026443184		Accept	Accept	Yes	Yes	Accept	Study concerns DM framework application in Business domain which is in scope. Accept	Y	Y	Y	Accept	Y	Y	DM process presented in all its phases and deliveries	3	Accept	Y	Y	This research presents a new approach to derive recommendations for segment-specific, targeted marketing campaigns on the product category level. The proposed methodological framework serves as a decision support tool for customer relationship managers or direct marketers to select attractive product categories for their target marketing efforts, such as segment-specific rewards in loyalty progra…		Y			Figure 1 illustrates the stepwise procedure of our proposed framework for deriving recommendations of cross-category purchase sensitive items for targeted segment level marketing campaigns. To find a suitable customer segmentation which takes customers’ past purchase habits into account, step 1 employs a constrained Kcentroids cluster algorithm (KCCA) as introduced by Leisch and Gru¨n (2006). In …	In this paper, we take the perspective of multi-category retailers like Tesco or Carrefour, who need to manage their category level merchandising and target marketing decisions to increase sales generated by their existing customer base (Chen et al. 1999; Rowley 2005). Such retailers frequently make use of targeted promotions to draw consumers’ attention to specific categories. One of the key cha…	We present and empirically demonstrate the performance of a new approach to support loyalty program managers and direct marketers in customizing their segment-specific target marketing activities on a product category level. Our proposed decision-support framework requires customers’ past purchase histories as input data, builds on state-of-art data mining techniques and integrates an optimizatio…		Case study - CRM
132	688	Scopus	Chee, T.C., Baharudin, A.S., Karkonasasi, K.	Data mining framework for test time optimization in industrial electronics manufacturing enterprise	2016	International Journal of Applied Engineering Research	11	4	0	2717	2722	6	0	0	https://www.scopus.com/inward/record.uri?eid=2-s2.0-84961744657&partnerID=40&md5=62a3eca61cc65b3d8fad9cf79a4763d0	Article	2-s2.0-84961744657		Accept	Accept	Yes	Yes	Accept	Study concerns DM framework in the multidisciplinary domain (engineering/manufacturing) and is case study.	Y	Y	Y	Accept	Y	Y	DM process presented in all its phases and deliveries	3	Accept	Y	Y	Intelli-Stat introduces a product that is able to discover previously unknown patterns from electronics test data to help electronics manufacturing enterprises to produce products faster. The product offered by Intelli-Stat is software that can provide the intelligence to engineers on how to optimize the test time in manufacturing. The software is installed in the test machine itself so that it c…			Y		In this study, we construct a data mining conceptual framework to analyze E&E manufacturing data specifically for the industrial electronics sector. We propose a decision tree approach, utilizing CART to explore the engineering data, and to infer the possible causes of fault in the manufacturing process. In Intelli-Stat is offering data mining software designed with the needs of the manufacturing…	To address business problems in manufacturing - need to improved test times, identification of root causes for product defects, etc. This research attempts to answer the following research question and research objectives: What is the suitable data mining technique that can be used to detect test pattern? and What is the suitable data mining framework that can be used to detect test pattern? This…	he case study shows some empirical result on electronics manufacturing to validate the practical viability of the Intelli- Stat data mining framework in the application to mobile phone. The proposed framework combines traditional statistical methods and data mining techniques to analyze the data. Following the conceptual framework, binary decision tree approach is proposed to solve the problem fa…		Application/Realization study
133	696	Scopus	Kolich, D., Fafandjel, N., Lawrence Yao, Y.	Data mining methodology for determining the optimal model of cost prediction in ship interim product assembly	2016	Brodogradnja	67	1	0	1	18	18	0	0	https://www.scopus.com/inward/record.uri?eid=2-s2.0-84987624517&partnerID=40&md5=c0d255e89ae053659f39b64e7c7e1fbc	Article	2-s2.0-84987624517		Accept	Accept	Yes	Yes	Accept	Study concerns DM for special DM task (optimal modelling of costs predictions) which is in multidisciplinary domain Finance/Manufacturing/Engineering. Accept	Y	Y	Y	Accept	Y	Y	DM process presented in all its phases and deliveries	2	Accept	Y	N	In order to accurately predict costs of the thousands of interim products that are assembled in shipyards, it is necessary to use skilled engineers to develop detailed Gantt charts for each interim product separately which takes many hours. It is helpful to develop a prediction tool to estimate the cost of interim products accurately and quickly without the need for skilled engineers. This will d…	As-Is	N	N	N		N/A	N/A
134	697	Scopus	Lemieux, V.L.	Innovating good regulatory practice using mixed-initiative social media analytics and visualization	2016	Proceedings of the 6th International Conference for E-Democracy and Open Government, CeDEM 2016	0	0	7781925	207	212	6	0	10.1109/CeDEM.2016.38	https://www.scopus.com/inward/record.uri?eid=2-s2.0-85010433107&doi=10.1109%2fCeDEM.2016.38&partnerID=40&md5=5ec6f7a52c22dfc65713efcdbfff44f7	Conference Paper	2-s2.0-85010433107		Accept	Accept	Undecided	Undecided	Accept	Study concerns usage of DA for implementation of regulatory practices. Neither domain nor DA/DM methodologies info is clear and there is not enough info to reject. Accept for the next evaluation stage.	Y	Y	Y	Accept	Y	Y	DM process presented in all its phases and deliveries	3	Accept	Y	Y	Greater availability of data - so called big data - presents new opportunities to apply innovative analytic approaches and new technologies to better understand development strategies and outcomes in relation to Good Regulatory Practice. This paper discusses the opportunity to train and use more data-driven approaches facilitated by visualization, interactivity and data science methods to innovat…			Y		MISMA is an analytic framework, accompanied by a set of tools that support analysis, that serves to incorporate human and machine intelligence through the use of interactive visual interfaces and facilitates structured analysis of large-scale social media data. The MISMA approach was first developed for a study of the relationship between trust in government and social protest [20]. Using the MIS…	There has been growing global attention to the interlocking values of transparency, accountability, inclusiveness and public participation in government [1]. Carothers and Brechenmacher [1] argue that the emergent consensus on these values began in the 1990s with an “opening to politics” and the notion that institutions and governance matter in the context of international development. This is ac…	The MISMA approach described in this paper is a set of tools and a methodology to investigate social and political issues, as well as an analytical observatory of social media. The approach relies upon big data analytic techniques of machine learning, visualization and interaction. Mixed-initiative data analysis of citizens’ expressions in social media, such as in Tweets, offers an innovative new…		Environment
135	703	Scopus	Yi, W., Teng, F., Xu, J.	Noval stream data mining framework under the background of big data	2016	Cybernetics and Information Technologies	16	5	0	69	77	9	0	10.1515/cait-2016-0053	https://www.scopus.com/inward/record.uri?eid=2-s2.0-85002368674&doi=10.1515%2fcait-2016-0053&partnerID=40&md5=44d45f8fcb1523de6c71915b9a8bd135	Article	2-s2.0-85002368674		Accept	Accept	Yes	Yes	Accept	Study concerned with DM framework for the specific type of data (stream data) which is topic in scope of the research. Domain info is unclear. Accept for the next evaluation stage.	Y	Y	Y	Accept	Y	Y	DM process presented in all its phases and deliveries	3	Accept	Y	Y	Stream data mining has been a hot topic for research in the data mining research area in recent years, as it has an extensive application prospect in big data ages. Research on stream data mining mainly focuses on frequent item sets mining, clustering and classification. However, traditional steam data mining methods are not effective enough for handling high dimensional data set because these me…		Y			In this model, the processing of data stream is divided into off-line and on-line parts. The online part can be processed on one or more data streams, the memory data processing module can choose different task modules according to the different mining request. Real time mining module is mainly aimed at the mining algorithm with high real-time requirement, such as abnormal monitoring and traffic …	In recent years, with continuous development of Internet and Database Technology against the background of the big data, various complicated types of data are experiencing high-speed growth. Stream data with 4V characteristic (Volume, Variety, Value, Velocity) is a unique one and exists widely in reality, such as the data stream of phone records in communication area and data stream of user click…	In this paper, a detailed study of related research of data stream mining field is presented. Many scholars propose algorithms for stream data clustering, classification and frequent items set mining, and a comparison between these algorithms is used to show currently research situation. Meanwhile, aiming at the shortcomings with large scale and high speed data set of the current stream data mini…		Case study - IT/software development, systems
136	727	Scopus	Hiziroglu, A., Seymen, O.F.	Modelling customer churn using segmentation and data mining	2014	Frontiers in Artificial Intelligence and Applications	Databases and Information Systems VIII -Selected Papers from the Eleventh International Baltic Conference,DB&IS 2014	0	0	259	271	13	0	10.3233/978-1-61499-458-9-259	https://www.scopus.com/inward/record.uri?eid=2-s2.0-84911479378&doi=10.3233%2f978-1-61499-458-9-259&partnerID=40&md5=209b1611be28ef709a56024e572ed889	Conference Paper	2-s2.0-84911479378		Accept	Accept	Yes	Undecided	Accept	Study concerns DM task (modelling churn) using combination of DM techniques. Domain is Business which is in scope, but DA/DM frameworks info is not clear. Accept for the next evaluation stage.	Y	Y	Y	Accept	Y	Y	DM process presented in all its phases and deliveries	2	Accept	Y	N	Customer churn management has drawn much attention from many researchers and practitioners to improve customer retention. The term churn is related to predictions on when a customer abandons his relationship with a company; therefore it has become mandatory for most organizations seeking sustainable and profitable growth. Also increasing in churn rates make companies confront the inevitable heavy…	As-Is	N	N	N		N/A	N/A
137	738	Scopus	Nabavi, S., Jafari, S.	Providing a customer churn prediction model Using Random Forest technique	2013	IKT 2013 - 2013 5th Conference on Information and Knowledge Technology	0	0	6620065	202	207	6	0	10.1109/IKT.2013.6620065	https://www.scopus.com/inward/record.uri?eid=2-s2.0-84888580803&doi=10.1109%2fIKT.2013.6620065&partnerID=40&md5=3e1d4d44b09360f1b68e2480bf3d15b6	Conference Paper	2-s2.0-84888580803		Accept	Accept	Yes	Undecided	Accept	Study concerns specific DM taks (churn prediction) in Business Domain which is in scope using specific DM technique (RF). However, DA/DM framework/methodology info is not clear. Accept for the next stage evaluation.	Y	Y	Y	Accept	Y	Y	DM process presented in all its phases and deliveries	2	Accept	Y	N	In order to succeed in the global competition, organizations need to understand and monitor customers’ behavior, so that they could retain them by predicting their preference and behavior before others. Recently, marketing strategies have been changed from product-oriented strategies to customer-oriented strategies and most organizations have focused on customer relationship management. In fact, …	As-Is	N	N	N		N/A	N/A
138	745	Scopus	Au, S.-T., Duan, R., Jiang, W.	A data mining framework for product and service migration analysis	2012	Annals of Operations Research	192	1	0	105	121	17	0	10.1007/s10479-011-0904-5	https://www.scopus.com/inward/record.uri?eid=2-s2.0-82955203848&doi=10.1007%2fs10479-011-0904-5&partnerID=40&md5=11ed40c79b9d4a3ae6f2bf28c05b08ab	Article	2-s2.0-82955203848		Accept	Accept	Yes	Yes	Accept	Study concerns DM framework for analytics task in Business domain which is in scope. Accept	Y	Y	Y	Accept	Y	Y	DM process presented in all its phases and deliveries	2	Accept	Y	N	With new technologies or products invented, customers migrate from a legacy product to a new product from time to time. This paper discusses a time series data mining framework for product and service migration analysis. In order to identify who migrate, how migrations look like, and the relationship between the legacy product and the new product, we first discuss certain characteristics of custo…	As-Is	N	N	N		N/A	N/A
139	770	Scopus	Murnion, P., Helfert, M.	A framework for decision support for learning management systems	2011	Proceedings of the European Conference on Games-based Learning	2	0	0	526	534	9	0	0	https://www.scopus.com/inward/record.uri?eid=2-s2.0-84939239748&partnerID=40&md5=4b81b5ca0df8248c21c870a358667d2c	Conference Paper	2-s2.0-84939239748		Accept	Accept	Yes	Yes	Accept	Study concerns apparently DM framework for DS in education domain which is in scope. Accept	Y	Y	Y	Accept	Y	Y	DM process presented in all its phases and deliveries	3	Accept	Y	Y	Learning Management Systems (LMS) provide a valuable platform for e-learning that offer great flexibility. , However, compared to traditional learning environments they are challenging and complex for decision-makers, both teachers and learners. At the same time, LMS environments offer opportunities for analysis by storing large quantities of data, such as web log files and data about students an…				Y	As our analysis in section three shows, there is a significant gap in EDM research; in the form of an inadequate model of the task domain of teaching and learning. In order to address this gap, we propose a conceptual framework that enables EDM research to be more integrated with the task domain. The basis for that framework is the related work on the data mining cycle, as outlined in section 4.1…	The objective of this paper is to address decision support for LMSs by describing a conceptual framework that enables the integration of data mining methods with the context or settings of teaching and learning in a LMS environment. The main contribution is to address a limitation in existing EDM research with a framework which can guide future research and practice.	The proposed framework makes a number of contributions. Firstly, the framework addresses the thesis raised at the start of this paper; providing a way to integrate the methods of data mining with the context of teaching and learning in a LMS environment. Secondly, it provides a bridge between EDM approaches and general educational theories. This enables EDM research to increase the impact on and …	SLR	Other research/industry domains frameworks and methodologies
140	776	Scopus	Zhang, Z.	An efficient neuro-fuzzy-genetic data mining framework based on computational intelligence	2009	Proceedings - 2009 9th International Conference on Hybrid Intelligent Systems, HIS 2009	2	0	5254445	178	183	6	0	10.1109/HIS.2009.148	https://www.scopus.com/inward/record.uri?eid=2-s2.0-70450189353&doi=10.1109%2fHIS.2009.148&partnerID=40&md5=f4e77cd1f861a3bd23a8a3bfd51cbd5c	Conference Paper	2-s2.0-70450189353		Accept	Accept	Undecided	Yes	Accept	Study concenrs adapted DM framework for specialized data (genetics) based on computation technology. Domain is unclear, accept for the next evaluation stage	Y	Y	Y	Accept	Y	Y	DM process presented in all its phases and deliveries	3	Accept	Y	Y	In this paper, we combine computational intelligence tools: neural network, fuzzy logic, and genetic algorithm to develop a data mining framework (DMFBCI), which discovers patterns and represents them in understandable forms. In the DMFBCI, input data are preprocessed by fuzzification or one-of-m coding, then, Principal Component Analysis (PCA) is applied to reduce the dimensions of the preproces…			Y		In this research, a design of DMFBCI data mining architecture has been proposed. It is an attempt to combine computational intelligence tools to tackle classification problems in data mining, which are mostly dominated by decision tree approaches such as CART, C4.5. The architecture is designed to handle both continuous and discrete inputs. The architecture finds patterns in databases and present…	Neuro-fuzzy systems have been successfully used in solving various applied problems during recent years, including control, time series forecasting, and data classification. The success of neuro-fuzzy systems can be explained, on the one hand, by their learning capabilities, and, on the other hand, by their interpretability and ease of incorporation of a priori information. However, neural networ…	The research presented in this paper focus on fusion of several soft computation methods, the experiments show that the DMFBCI is more efficient and more robust than traditional method such as decision tree approaches such as CART, C4.5.		Application/Realization study
141	786	Scopus	François, D.	Methodology and standards for data analysis with machine learning tools	2008	ESANN 2008 Proceedings, 16th European Symposium on Artificial Neural Networks - Advances in Computational Intelligence and Learning	0	0	0	239	246	8	0	0	https://www.scopus.com/inward/record.uri?eid=2-s2.0-84887002819&partnerID=40&md5=8b601a87aab8176f58db4c8e73cdb322	Conference Paper	2-s2.0-84887002819		Accept	Accept	Yes	Yes	Accept	Study concerns DA methodology for analysi with specialized tools (ML). Accept	Y	Y	Y	Accept	Y	Y	DM process presented in all its phases and deliveries	3	Accept	Y	Y	Data mining is slowly evolving from art to science. Practitioner skills are the most critical element in order to achieve successful and useful data mining; this will remain so as long as the know-how and the best practices are not properly formalized. Steps towards formalisation of explicit knowledge include the development of methodological standard guidelines, while implicit knowledge can be c…				Y	The idea behind meta learning is to learn which models perform well on which datasets, trying to infer rules or meta prediction models, which can guide the choice of a prediction model when facing a new dataset. The rationale is the very same as in traditional learning, i.e. similar models should perform similarly on similar dataset, just as similar data are mapped onto similar output values. One…	Furthermore, until recently, there was very few effort made to devise general methodological guidelines describing the overall process of data mining. While several proposals have been made in the literature, many practitioners are still unaware of these. This paper summarizes these proposals and suggests a broader use of meta learning tools to aid the practice of data mining.	Meta-learning process integration into DM with dataset characterizations output as well as tools and applications suggestions.		Other research/industry domains frameworks and methodologies
142	788	Scopus	Cao, L., Zhang, C.	Domain driven data mining	2008	Data Mining and Knowledge Discovery Technologies	0	0	0	196	223	28	0	10.4018/978-1-59904-960-1.ch009	https://www.scopus.com/inward/record.uri?eid=2-s2.0-84900214634&doi=10.4018%2f978-1-59904-960-1.ch009&partnerID=40&md5=ea53bc88f95783acd7a484a78073be8c	Book Chapter	2-s2.0-84900214634		Accept	Accept	Undecided	Undecided	Accept	Study is concerned with DM apparently accross domains in general. There is not enough info for conclusion on frameworks/methodologies. Accept for next stage evaluation	Y	Y	Y	Accept	Y	Y	DM process presented in all its phases and deliveries	3	Accept	Y	Y	In deploying data mining into the real-world business, we have to cater for business scenarios, organizational factors, user preferences and business needs. However, the current data mining algorithms and tools often stop at the delivery of patterns satisfying expected technical interestingness. Traditional data mining research mainly focuses on developing, demonstrating, and pushing the use of s…				Y	Real-world data mining is a complex problem-solving system. The main objective of D3M is to enhance the actionability of identified patterns for problem solving. The term “actionability” measures the ability of a pattern to prompt a user to take concrete actions to his/her advantage in the real world. It mainly measures the ability to suggest business decision-making actions. D3M systems deliver …	Data mining, one of the most active areas in information technology has resulted in probably thousands of algorithms and models. But there has been an extreme imbalance between the number of published algorithms versus those really workable in the business environment. This is mainly because there is a big gap between academic objectives and business goals, and between academic outputs and busine…	Domain Driven Data Mining (D3M) overcomes the traditional data-centered pattern mining framework, for guiding AKD in a complex environment. The basic idea of D3M is as follows. On top of the data centered framework, it aims to develop proper methodologies and techniques for integrating domain knowledge, human role and interaction, organizational and social factors as well as capabilities and deli…	D3Architecture and D3 Techniques	Context-ware/domain knowledge-driven
143	793	Scopus	Ding, Q., Daniel, C.	Multimedia data mining framework for banner images	2007	Multimedia Data Mining and Knowledge Discovery	0	0	0	448	457	10	0	10.1007/978-1-84628-799-2_22	https://www.scopus.com/inward/record.uri?eid=2-s2.0-84891993680&doi=10.1007%2f978-1-84628-799-2_22&partnerID=40&md5=d45abe90721b579624d41edb292501dd	Book Chapter	2-s2.0-84891993680		Accept	Accept	Undecided	Yes	Accept	Study concerns DM framework on specific data in business domain (web advertizing) which is in the scope of the research.	Y	Y	Y	Accept	Y	Y	DM process presented in all its phases and deliveries	3	Accept	Y	Y	Because of the increasing volume of image data available, it is of importance to develop new applications and techniques to perform multimedia data mining on images. This chapter presents a framework for a novel data mining application on a special type of images, that is, banner images. A banner image is an image file that is displayed on a Web site and used for an advertisement of some product.…			Y		The Bayesian Banner Profiler framework consists of four major parts: - Web-CGI interface server script; - GIF image attribute extraction program; - Attribute quantization algorithm; - Bayesian probability computation algorithm. The current implementation also affords users the ability to choose from different profiler configurations. Each profiler consists of: -A quantizationSchema, which describ…	The goal of this chapter is to analyze the statistical information of the ratio of clicks to views, that is, the click-thru rate, and map them out to a classification of banner image attributes, thereby giving us a tool for predicting (with a certain probability) the statistical (click-thru) outcome of a newbanner image. The classification method used currently is the Naive Bayesian Classificatio…	In this chapter we have presented a framework for a novel application of classification on banner images, that is, the Bayesian Banner Profiling framework. By classifying the click-thru rates based on the attributes extracted from the banner images can help improve the effectiveness of advertisement.		Application/Realization study
144	940	Web of Science	Capozzoli, Alfonso; Piscitelli, Marco Savino; Gorrino, Alice; Ballarini, Ilaria; Corrado, Vincenzo	Data analytics for occupancy pattern learning to reduce the energy consumption of HVAC systems in office buildings	2017	SUSTAINABLE CITIES AND SOCIETY	35			191	208	18	4	10.1016/j.scs.2017.07.016					Accept	Accept	Yes	Undecided	Accept	Study concerns DA task (pattern identification) in the multidisciplinary domain of Business/property management/energy management which is partly outside the scope. DA/DM framework/methodology info is clear, and there is not enough info to reject. Accept for the next stage evaluation.	Y	Y	Y	Accept	Y	Y	DM process presented in all its phases and deliveries	3	Accept	Y	Y	In the last few years, the collecting and processing of occupancy data have become emerging issues since they can affect, either directly or indirectly, several energy operations in buildings. The application of data analyticsbased methods makes it possible to exploit the potentialities of occupancy related knowledge to enhance the energy management in buildings. A methodology, aimed at implement…			Y		This work has proposed an open and upgradeable procedure for the recognition and classification of building occupancy patterns. In the proposed data mining process, a cluster analysis and a decision tree were coupled in a complementary way, without overlapping, in terms of extracted knowledge. In fact, while the k-means allowed the analyst to discover hidden occupancy profiles, with a sub-hourly …	In the last few years, the growing availability of data and platforms capable of managing them, has generated a renewed interest in the data-driven approach to improve the energy performance of buildings, based on machine learning and intelligent methods. Nevertheless, the development and implementation of robust frameworks in this field of research is still a great challenge that has to be faced.	The case study presented in this article has demonstrated the powerfulness of data analytics in the energy management of buildings. The majority of HVAC systems are currently operated with fixed schedules, without considering the possibility of fitting their operation periods to the actual building occupancy. As a consequence, it was found, for the analysed office building, through an occupancy-b…	Process of reconfiguration of thermal zones through occupants displacement; energy performance assessment framework; Occupancy pattern analysis and reconfiguration framework.	Systems/integrated applications
145	967	Web of Science	Pouyanfar, Samira; Chen, Shu-Ching	Semantic Concept Detection Using Weighted Discretization Multiple Correspondence Analysis for Disaster Information Management	2016	PROCEEDINGS OF 2016 IEEE 17TH INTERNATIONAL CONFERENCE ON INFORMATION REUSE AND INTEGRATION (IEEE IRI)				556	564	9	3	10.1109/IRI.2016.82					Accept	Accept	Undecided	Undecided	Accept	Study concerns DA and DA methods application in the meteorology/info management domain which is partly in scope. DA/DM framework/methodology info is clear, and there is not enough info to reject. Accept for the next stage evaluation.	Y	Y	Y	Accept	Y	Y	DM process presented in all its phases and deliveries	3	Accept	Y	Y	Multimedia semantic concept detection is an emerging research area in recent years. One of the prominent challenges in multimedia concept detection is data imbalance. In this study, a multimedia data mining framework for interesting concept detection in videos is presented. First, the Minimum Description Length (MDL) discretization algorithm is extended to handle the imbalanced data. Thereafter, …		Y			To overcome the aforementioned challenges, in this paper, a new Weighted Discretization Multiple Correspondence Analysis (WD-MCA) is proposed. It contains a new weighting factor for the discretization algorithm, which is later utilized in the Multiple Correspondence Analysis (MCA) classifier. By assigning reasonable weights to the instances in the minor class, it would be possible to improve the …	With such an increase in the amount of multimedia data through the Internet, the main question raised is how one can analyze this high volume and variety of data in an efficient and effective way. To answer this question, many research studies have been done recently in multimedia big data analysis. One of main remaining challenge is that of bridging the gap between the low-level visual features …	Multimedia analysis has attracted lots of attention in recent years. One of the significant applications in multimedia is video semantic concept/event detection. In particular, the data imbalance problem, an open issue in multimedia analysis systems, is selected because conventional data mining algorithms are often unable to detect the minor (positive) class in such non-uniform data distribution.…		Case study - multimedia DM
146	985	Web of Science	Speckauskiene, Vita; Lukosevicius, Arunas	A DATA MINING METHODOLOGY WITH PREPROCESSING STEPS	2009	INFORMATION TECHNOLOGY AND CONTROL	38	4		319	324	6	3						Accept	Accept	Undecided	Yes	Accept	Study concerns DM methdology with additions/adaptions of preprocessing steps which is the theme of this research. Domain info is unclear. Accept	Y	Y	Y	Accept	Y	Y	DM process presented in all its phases and deliveries, focus on data quality	3	Accept	Y	Y	This paper analyzes various problems that appear while performing data mining. The issues of data quality are discussed. The main focus is set on feature selection and its influence on classification results. Feature selection, or discovery of an optimal data set is a process of removing features from the data set that are not useful in decision making, and leaving the most useful ones. The influ…		Y			In summary, we suggest a modification of our methodology presented in [11] by inclusion of two more stages. It is presented in Figure 2. So the first stage is selection of most suitable algorithms that is analyzed in [11]. The second stage is purposed preprocessing, which consists of feature selection, data set balance and analysis of missing values. The third stage is clinical decision support, …	Amongst all data mining techniques, classification is probably most widely used [13, 15]. However, there are a lot of factors that assure effective classification; most notable of them is data quality. Data quality problems are incompleteness, redundancy, inconsistency, noise in data, etc [7, 9]. However, classification is performed on a certain data set, which has additional aspects of quality; …	The aim of this paper is to evaluate the importance of data preprocessing and modify methodology (presented in [11]) with steps concerning feature selection, data set balance and analysis of missing values). The proposed methodology allows flexibly and objectively to adapt data and algorithms and gain best solutions in clinical decision support.		Case study - clinical decision support
147	1032	Web of Science	Nohuddin, Puteri N. E.; Zainol, Zuraini; Lee, Angela S. H.; Nordin, A. Imran; Yusoff, Zaharin	A case study in knowledge acquisition for logistic cargo distribution data mining framework	2018	INTERNATIONAL JOURNAL OF ADVANCED AND APPLIED SCIENCES	5	1		8	14	7	1	10.21833/ijaas.2018.01.002					Accept	Accept	Yes	Yes	Accept	Study concerns DM methodology/task in Business/Logistics domain which is in scope. Accept	Y	Y	Y	Accept	Y	Y	DM process presented in all its phases and deliveries	3	Accept	Y	Y	Knowledge acquisition is one of important aspect of Knowledge Discovery in Databases to ensure the correct and interesting knowledge is extracted and represented to the stakeholders and decision makers. The process can undertake using several techniques as such in this study, it is using data mining to extract the knowledge patterns and representing the knowledge described using ontology based re…		Y			This paper presents the results of one such case study on logistic cargo distribution for the military in the data mining domain, where:  The input data is in the form of vectors  Data mining techniques will be employed on the data to produce tables  Manual knowledge engineering techniques will be used to produce the targeted knowledge base.	*Processing raw data into meaningful information and knowledge is crucial in data driven decision making. Quality of data can also be an essential issue. Credible data analysis depends on the quality of data from which it is derived. If the data is suspect, concerns may be raised about the quality of decisions that administrators would make based on that data. Losing trust at this stage of the pr…	This paper presents part of a study towards a goal of developing a methodology for knowledge acquisition from an input source culminating in a knowledge base for the development of intelligent systems. The project is a very long-term project and it is still at an exploratory stage, and the work presented here is a case study on logistic cargo distribution for the military, where the input data is…		Case study - supply chain management/logistics
148	1100	Web of Science	Liu, Fengbo; Xu, Ruihua; Fan, Wei; Jiang, Zhibin	Data analytics approach for train timetable performance measures using automatic train supervision data	2018	IET INTELLIGENT TRANSPORT SYSTEMS	12	7		568	577	10	0	10.1049/iet-its.2017.0287					Accept	Accept	Yes	Undecided	Accept	Study concerns DA approach for DA based task, domain is in scope (transportation/decision science), DA/DM framework/methodology info is not clear, and there is not enough info to reject. Accept for the next stage evaluation.	Y	Y	Y	Accept	Y	Y	DM presented partially, focus on model and results interpretation	3	Accept	Y	Y	Motivated by the practical requirements for timetable evaluation in China and the fact that massive train record data are collected but remain largely underused, this study presents a data analytics approach for train timetable performance measures using automatic train supervision data. A data preparation process with data cleaning and matching methods is developed for further analysis. The data…			Y		Timetable performance evaluation is critical for improving the train service quality. This paper presents a systematic data analytics approach for TTPM using ATS data. A two-stage data cleaning method processes the raw ATS data to remedy the missing or invalid data and remove outliers initially, before the data matching algorithm is applied to integrate the ATS data with the corresponding schedul…	Although URT companies and managers have some good and practical knowledge of service and are able to examine some performance indicators based on their engineering experience- or judgement- based artificial methods, much valuable information cannot always be efficiently and effectively mined from such massive data. Therefore, it is clear that good decisionmaking for more practical management urg…	Therefore, the data analytics framework will automate ATS data analysis and potentially provide assistance in the systematical identification of the causes, characteristics, and factors associated with train service difficulties, which indicates its managerial implications, effectiveness, and efficiency compared to manual analysis. Moreover, the proposed methodology framework has operational and …	Process flow, GUI screenshots	Application/Realization study
149	1106	Web of Science	Kuehn, Arno; Joppen, Robert; Reinhart, Felix; Roeltgen, Daniel; von Enzberg, Sebastian; Dumitrescu, Roman	Analytics Canvas - A Framework for the Design and Specification of Data Analytics Projects	2018	28TH CIRP DESIGN CONFERENCE 2018	70			162	167	6	0	10.1016/j.procir.2018.02.031					Accept	Accept	Yes	Yes	Accept	Study concerns new DA framework for DA projects which is the topic of this research. Study is across domains. Accept	Y	Y	Y	Accept	Y	Y	DM presented partially, focus on model and results interpretation	3	Accept	Y	Y	In today’s business environment, the trend towards more product variety and customization is unbroken. Due to this development, the need of agile and reconfigurable production systems emerged to cope with various products and product families. To design and optimize production systems as well as to choose the optimal product matches, product analysis methods are needed. Indeed, most of the known …				Y	In this paper, we present the Analytics Canvas. It is a semiformal specification technique for describing an analytics us case, necessary company-wide data infrastructure, as well as requirements for interdisciplinary domains. It provides a basis for focused communication of all stakeholders involved in the realization of an analytics project. It targets small and medium enterprises which are at …	To overcome challenges with data analytics projects.	The Analytics Canvas is a semi-formal specification technique for the conceptual design of data analytics projects. It documents the most important requirements for describing an analytics use case and the necessary infrastructure on an abstract level. With its simple graphical notation, the Analytics Canvas enables interdisciplinary communication and collaboration between various stakeholders of…	Four-layer model for analytics use case; typical procedure for using canvass; overview of constructs	Combined with other org. frameworks and methodologies
150	1107	Web of Science	Alamsyah, Andry; Nugroho, Tri Buono Asto	Predictive modelling for startup and investor relationship based on crowdfunding platform data	2018	INTERNATIONAL CONFERENCE ON DATA AND INFORMATION SCIENCE (ICODIS)	971					#VALUE!	0	10.1088/1742-6596/971/1/012002					Accept	Accept	Yes	Undecided	Accept	Study concerns DM task (predictive modelling) in Finance domain, DA/DM framework/methodology info is not clear, and there is not enough info to reject. Accept for the next stage evaluation.	Y	Y	Y	Accept	Y	Y	DM presented partially, focus on model and results interpretation	2	Accept	Y	N	Crowdfunding platform is a place where startup shows off publicly their idea for the purpose to get their project funded. Crowdfunding platform such as Kickstarter are becoming popular today, it provides the efficient way for startup to get funded without liabilities, it also provides variety project category that can be participated. There is an available safety procedure to ensure achievable lo…	As-Is	N	N	N		N/A	N/A
151	1109	Web of Science	Wang, Yibo; Wang, Mingming; Xu, Wei	A Sentiment-Enhanced Hybrid Recommender System for Movie Recommendation: A Big Data Analytics Framework	2018	WIRELESS COMMUNICATIONS & MOBILE COMPUTING						#VALUE!	0	10.1155/2018/8263704					Accept	Accept	Yes	Yes	Accept	Study concerns DM task, algorithm and respective DA framework in the domain which is partially in scope IS/Entertainment. Accept	Y	Y	Y	Accept	Y	Y	DM presented partially, focus on model and results interpretation	3	Accept	Y	Y	Movie recommendation in mobile environment is critically important for mobile users. It carries out comprehensive aggregation of user’s preferences, reviews, and emotions to help them find suitablemovies conveniently. However, it requires both accuracy and timeliness. In this paper, a movie recommendation framework based on a hybrid recommendation model and sentiment analysis on Spark platform is…		Y			As mentioned before, this paper uses collaborative filtering and content-based hybrid recommender systems. Collaborative filtering and content-based approaches can compensate for the shortcomings of each other, thus ensuring the accuracy and stability of the recommender system. On the one hand, collaborative filtering can make up for the lack of personalization of content-based method; on the oth…	With the increase of the amount of data, how to provide users with high-quality recommendations quickly among the massive information has become a serious problem. The arrival of the mobile services makes the response speed an important indicator of the user experience. The text mining and sentiment analysis techniques used to deal with user reviews aggravate the difficulty of the recommender sys…	Mobile recommender system requires both accuracy and timeliness. In this paper, a movie recommendation framework based onhybrid recommendation and sentiment analysis is proposed to improve the accuracy of recommender systems. Furthermore, Spark is used to improve the timeliness of the system. Our proposed method makes it convenient and fast for users to obtain useful movie suggestions. Movie reco…		Case study - CRM
152	1135	Web of Science	Zainudin, W. N. R. A.; Ramli, N. A.	Modelling altered revenue function based on varying power consumption distribution and electricity tariff charge using data analytics framework.	2017	1ST INTERNATIONAL CONFERENCE ON APPLIED & INDUSTRIAL MATHEMATICS AND STATISTICS 2017 (ICOAIMS 2017)	890					#VALUE!	0	10.1088/742-6596/890/1/012099					Accept	Accept	Yes	Yes	Accept	Study concerns DA framework for DA task of modelling pricing function in the business/pricing domain which is in scope. Accept	Y	Y	Y	Accept	Y	Partially	DM presented partially, focus on model and results interpretation, framework is superficial	2	Accept	Y	N	In 2010, Energy Commission (EC) had introduced Incentive Based Regulation (IBR) to ensure sustainable Malaysian Electricity Supply Industry (MESI), promotes transparent and fair returns, encourage maximum efficiency and maintains policy driven end user tariff. To cater such revolutionary transformation, a sophisticated system to generate policy driven electricity tariff structure is in great need…	As-Is	N	N	N		N/A	N/A
153	1153	Web of Science	Garcia, D.; Creus, R.; Minoves, M.; Pardo, X.; Quevedo, J.; Puig, V.	Data analytics methodology for monitoring quality sensors and events in the Barcelona drinking water network	2017	JOURNAL OF HYDROINFORMATICS	19	1		123	137	15	0	10.2166/hydro.2016.048					Accept	Accept	Undecided	Yes	Accept	Study concerns DA methodology for DM task of identification/diagnostics on sensors data in the domain of public infrastructure/water systems/engineering which is parially in scope. Accept	Y	Y	Y	Accept	Y	Y	DM process presented in all its phases and deliveries	3	Accept	Y	Y	Water quality management is a key area to guarantee drinking water safety to users. This task is based on disinfection techniques, such as chlorination, applied to the drinking water network to prevent the growth of microorganisms present in the water. The continuous monitoring of water quality parameters is fundamental to assess the sanitary conditions of the drinking water and to detect unexpec…		Y			The contributions of this work are two-fold. On the one hand, this work provides a methodology to get a solid information basis, discarding unreliable data, to improve the decision-making of the WU in water quality management. On the other hand, a set of indicators is provided that allow improvement of preventive planning, reducing the number of expensive corrective actions. This work is focused …	Model-based approaches, such as in Eliades et al. () and Nejjari et al. (), have the main drawback that the performance depends directly on the water network model’s accuracy. Moreover, due to the complex behaviour of the water parameters, it is unfeasible to develop an accurate physical model to describe the water quality dynamics. Hence, data-driven approaches are very interesting in th…	This paper has proposed a methodology to detect water quality changes based on multi-parametric sensors. It has been shown that it is not possible, looking at the different tests separately, to distinguish between a sensor fault and an actual quality event. A fault diagnosis algorithm has been developed that is able to distinguish between water quality events and problems affecting the sensors, s…		Case study - monitoring systems
154	1155	Web of Science	Kabir, Md. Humayun	Data Mining Framework for Generating Sales Decision Making Information Using Association Rules	2016	INTERNATIONAL JOURNAL OF ADVANCED COMPUTER SCIENCE AND APPLICATIONS	7	5		378	385	8	0						Accept	Accept	Yes	Yes	Accept	Study concerns DM framework in support of DM technique for DM task in Business/Decision Science domain which is in scope. Accept	Y	Y	Y	Accept	Y	Y	DM process presented in all its phases and deliveries	3	Accept	Y	Y	The rapid technological development in the field of information and communication technology (ICT) has enabled the databases of super shops to be organized under a countrywide sales decision making network to develop intelligent business systems by generating enriched business policies. This paper presents a data mining framework for generating sales decision making information from sales data us…			Y		In this paper, an approach for discovering business intelligence from the transactional database is presented for data mining using association rule generation and analysis technique [1]. Association rules generated from user input item set can be analyzed using sales data to generate information about sales items which can be used to improve sales decision making process. This approach first ver…	Today’s business organizations are facing challenges on how they will attract customers. They have to change their business policies by adopting information and communication technology (ICT) incorporating intelligent software system within their automated business management system to speed up the business activities, quality of services and efficient policy making. Millions and millions of sale…	In this paper, the system architecture of a data mining framework for the application of data mining technique to the sales database of a super shop has been presented. It is shown that association rules can be generated from valid input items with respect to the sales data under analysis contained in the sales database. The outcome of the application of the customized association rule generation…	System architecture for sales DM	Systems/integrated applications
155	1246	Web of Science	Behbahani, Masoud Pesaran; Choudhury, Islam; Khaddaj, Souheil	A Multilayer Data Mining Approach to an Optimized Ebusiness Analytics Framework	2011	E-BUSINESS, MANAGEMENT AND ECONOMICS (ICEME 2011)	25			66	71	6	0						Accept	Accept	Yes	Yes	Accept	Study refers to specific DM approach in the broader context of Analytics framework for the e-business domain which is in scope. Accept	Y	Y	Y	Accept	Y	Y	DM process presented in all its phases and deliveries	3	Accept	Y	Y	The aim of this paper is to introduce a new methodology for providing high level of business intelligence and optimization strategies for enterprises. The paper proposes a new optimized Ebusiness Analytical Framework (EBAF) and shows how the proposed business-oriented multilayer data mining methodology can be used in developing the framework. EBAF will serve as a practice blueprint for any Small …				Y	In the proposed model which we name it multilayer data mining, a business is modelled into a multilayer data structure in which every layer can include several mining models involving various mining algorithms. The outcomes of each layer of mining models will be included in the mining structures of the next layer. Source data used in first layer data structures depend on the business model of the…	Business transactions are producing huge amount of data on a daily manner. Every website hit, every webpage visit, every payment are creating new rows in database tables. The current paradigm for using this data fails to maximize the business profit. The reason is that sometimes a decision improves the performance of a specific conversion metric, but exacerbates the overall conversion efficiency.…	It appears from the preceding discussions and experimentations that the proposed multilayer data mining approach to an ebusiness framework may increase overall amount of business intelligence that an enterprise can gain. The concept contains a new methodology and its associated mining structures and mining models. The paper used this novel methodology and introduced an optimized framework called …	Conversion model	Big Data Technologies, tools, methods
156	1261	Web of Science	Kiayias, Aggelos; Neumann, Justin; Walluck, David; McCusker, Owen	A Combined Fusion and Data Mining Framework for the Detection of Botnets	2009	CATCH 2009: CYBERSECURITY APPLICATIONS AND TECHNOLOGY CONFERENCE FOR HOMELAND SECURITY, PROCEEDINGS				273	+	#VALUE!	0	10.1109/CATCH.2009.9					Accept	Accept	Yes	Yes	Accept	Study addresses particular DM task (botnet detection) and introduces DM framework. Domain is within the scope (IS/IS security). Accept	Y	Y	Y	Accept	Y	Y	DM process presented in all its phases and deliveries	3	Accept	Y	Y	This paper describes a combined fusion and mining framework applied to the detection of stealthy botnets. The framework leverages a fusion engine that tracks hosts through the use of feature-based profiles generated from multiple network sensor types. These profiles are classified and correlated based on a set of known host profiles, e.g., web servers, mail servers, and bot behavioral characteris…			Y		Our contribution addresses the gaps in current defensive methodologies in detecting botnets by proposing a threat-centric model combining both data fusion and data mining. This model is based on the notion of a threat profile, and the ability of a knowledge discovery system to share these profiles with a data fusion system. Typical network sensor data is descriptive in nature, and by processing t…	Ultimately, botnets pose operational needs that do not fall within the capabilities of either a mining solution or a fusion solution alone. Instead a combined solution is needed where the mining solution has the ability to pass discovered threats to the fusion system to identify threats in near real-time.	We have presented a flexible and adaptive detection model that utilizes knowledge discovery to create threat profiles to be leveraged in a data fusion system. Since Denning proposed an alert-centric intrusion detection model back in 1987 protecting hosts from threats [14], new detection models are needed to thwart stealthy distributed threats that are realized from multiple ingress points within …	Detection model and its components	Systems/integrated applications
157	1273	Web of Science	Shao, Zhenfeng; Liu, Jun; Zhu, Xianqiang	Image mining for generating ontology databases of geographical entities	2008	PROCEEDINGS OF THE 8TH INTERNATIONAL SYMPOSIUM ON SPATIAL ACCURACY ASSESSMENT IN NATURAL RESOURCES AND ENVIRONMENTAL SCIENCES, VOL I: SPATIAL UNCERTAINTY				377	384	8	0						Accept	Accept	Yes	Undecided	Accept	Study concerns DM in the data/info management domain which is in scope. DA/DM methodologies/framework info is inconclusive, accept for the next evaluation stage	Y	Y	Y	Accept	Y	Y	DM process presented in all its phases and deliveries	3	Accept	Y	Y	This paper extracts the basic geographic information from remote sensing images at first, and then studies the resolution granularity of the remote sensing images which can be applied to distinguish the features of corresponding objects by adopting global-covered remote sensing images with multi-frequency spectra and multi-resolution. Thus necessary feature information for the geographical ontolo…			Y		Data mining from Remote sensing images is a process of concept formation. The most abundant amount of information of remote sensing images is the basis of information mining. The purpose of remote sensing image data mining is to analyze and mine potential knowledge from massive data and other relevant data, to extract all level concepts and relationships between these concepts. In this paper, we …	The aim of this paper is to study how to extract necessary characteristics as more as possible for general ontology database from remote sensing images in order to achieve semantic spatial information sharing. Spatial semantic information sharing is our research focus and a proven effective solution about spatial intelligent mining based on remote sensing images, which is conducive to the establi…	In this paper, formal concept analysis theory is introduces into remote sensing images mining. Conceptdriven image data mining combined with the GIS data and remote sensing images is studied in detail. Furthermore mined texture association rules are adopted to build sharing ontology database subsequently. At the same time the uncertainty problem in the whole image data mining process is analyzed.…		Application/Realization study

## Sheet: "Grey" literature
Running No.	Number on raw extracted data	Database	Authors	Title	Year	Source title	Volume	Issue	Art. No.	Page start	Page end	Page count	Cited by	DOI	Link	Document Type	EID	Publisher	Inclusion criteria: Min length (no. of pages) and language	Inclusion Criteria Decision	Relevance Criteria 1.1 - Is the study about data mining or data analytics approach within banking?	Relevance Criteria 1.2 -Is the study introducing/describing data mining or data methodology/framework or modifying existing approaches?	First-Tier Relevance Decision	First-Tier Relevance decision short motivation (based on Title)	Relevance Criteria 2.1 - Is the study about data mining or data analytics approach within banking?	Relevance Criteria 2.2 -Is the study introducing/describing data mining or data methodology/framework or modifying existing approaches?	Availability	Second-Tier Relevance decision short motivation (based on Abstract, Introduction, Conclusion)	Relevance Criteria 3.1 - Is the study about data mining or data analytics approach within banking? (Full text evaluation)	Relevance Criteria 3.2 -Is the study introducing/describing data mining or data methodology/framework or modifying existing approaches? (Full text evaluation)	Note on Data Mining process disclosure	Quality Evaluation (Scoring Metrics)	Qualification for primary text corpus	Classification 1 - application study	Classification 2 - adaptation study	Content - short description	Level - As-is Application	Level 2 - Modification	Level 3 - Extension	Level 4 - Integration	Short description of adaptation	For what purpose it is done?	Goals/results/impact achieved?	Additional by-products/artefacts	Purpose or Domain mapping (depending on adaptation scenario)
1	1319	Google Scholar	P Antonellis, D Antoniou, Y Kanellopoulos…	A data mining methodology for evaluating maintainability according to ISO/IEC-9126 software engineering–product quality standard	2007	Special Session on …						N/A	38			PDF		academia.edu	Accept	Accept	Yes	Yes	Accept	Study concerns DM methodology in IS/IT/software engineering domain which is in scope. Accept	Y	Y	Y	Accept				3	Accept	Y	Y	This paper presents ongoing work on using data mining to evaluate a software system’s maintainability according to the ISO/IEC-9126 quality standard. More specifically it proposes a methodology for knowledge acquisition by integrating data from source code with the expertise of a software system’s evaluators A process for the extraction of elements from source code and Analytical Hierarchical Pro…		Y			The aim of this work was to present a methodology that facilitates the evaluation of a software product’s maintainability according to the ISO/IEC-9126 software engineering quality standard. The first step toward that was to develop a two-level extraction process that collects appropriate elements and metrics from Java source code, aggregates them and stores a refined subset of the aggregated dat…	S oftware maintenance is considered a very important and complex stage in software lifecycle typically consuming 50-70% of the total effort allocated to a software system according to [11], [15]. Given this fact, maintenance processes can be considered as an area of competitive advantage. There are several studies for evaluating a system’s maintainability and controlling the effort required to ca…	The intuition of this methodology is to integrate measurement data extracted from source code’s elements with the expertise of a system’s evaluators by providing them the ability to define a number of attributes suitable for such evaluation. For this reason: • Metrics are extracted from elements of system’s source code. • Relative weights are assigned to these metrics by employing the Analytical …	Architecture of data extraction and prep module	Case study - IT/software development, systems
2	1323	Google Scholar	SS Rohanizadeh, MM BAMENI	A proposed data mining methodology and its application to industrial procedures	2009	0						N/A	31			PDF		qjie.ir	Accept	Accept	Yes	Yes	Accept	Study concerns DM methodology in the domain which is in scope (business process/engineering/manufacturing). Accept	Y	Y	Y	Accept				3	Accept	Y	Y	Data mining is the process of discovering correlations, patterns, trends or relationships by searching through a large amount of data stored in repositories, corporate databases, and data warehouses. Industrial procedures with the help of engineers, managers, and other specialists, comprise a broad field and have many tools and techniques in their problem-solving arsenal. The purpose of this stud…				Y	Engineers follow a structured approach to problem-determine where errors have occurred in the process. As a result, they may have confidence in the solutions they recommend. For that reason, this study offers a methodology for using data mining in solving problems related to industrial procedures. This structured approach should lead analysts through the steps required in obtaining the data neede…	Manufacturing, also, is one of the new fields in which data mining tools and techniques are beginning to be used successfully; Process optimization, job shop scheduling, quality control, and human factors are some of the areas in which data mining tools such as Neural Networks, Genetic Algorithms, Decision Trees, and Data Visualization can be implemented with great results [10, 13]. However, impl…	By using a system analysis approach, this paper presents a proposed methodology for using data mining in solving problems related to industrial procedures (See Figure 11). The proposed methodology encompasses five major phases: analyze the organization, structure the work; develop data model, implement model, and ongoing support. Each of these phases has been described in detail and covers the ma…	Factors of Change in DM, proposed factors for selection of DM tools, decision matrix for tools selection and project evaluation, schematic diagram.	Other research/industry domain frameworks
3	1332	Google Scholar	LA Kurgan, P Musilek	A survey of Knowledge Discovery and Data Mining process models	2006	The Knowledge Engineering Review						N/A	338			0		cambridge.org	Accept	Accept	Undecided	Undecided	Accept	Study concerns KD and DM models, domain is unclear as well as DA/DM methodologies/frameworks introduction in this study. Accept for the next evaluation stage.	Y	Y	Y	Accept				3	Accept	Y	Y	Knowledge Discovery and Data Mining is a very dynamic research and development area that is reaching maturity. As such, it requires stable and well-defined foundations, which are well understood and popularized throughout the community. This survey presents a historical overview, description and future directions concerning a standard for a Knowledge Discovery and Data Mining process model. It pr…				Y	Both XML and PMML can be easily stored in most current database management systems. A model scenario of XML/PMML-based integration of KDDM process contains the following activities: – information collected during Domain and Data Understanding steps is stored as XML documents; – these documents are used in Data Preparation and DM steps as a source of information that can be accessed automatically,…	The main motivation for this paper is a lack of a comprehensive overview and comparison of KDDM models. Although several models have been developed that have received broad attention of both research and industrial communities, they have been usually discussed separately, making their comparison and selection of the most suitable model a daunting task.	This survey has provided an overview of the state-of-the-art in developing one of the most important standards, the KDDM process model. The description and comprehensive comparison of several main models has been provided, along with discussion of issues associated with their implementation. The goal of this survey has been to consolidate research in this area, to inform users about different mod…	Comparative mapping of process models.	New BD technologies, tools, methods
4	1333	Google Scholar	A Kamrani, W Rong, R Gonzalez	A genetic algorithm methodology for data mining and intelligent knowledge acquisition	2001	Computers & Industrial Engineering						N/A	68			HTML		Elsevier	Accept	Accept	Yes	Undecided	Accept	Study concerns methodology, but not for DM/DM process as such, but rather for algorithm (design and/or development) process. domain is in partially in scope (genetic algo is applied in CS/operations research. DA/DM methodologies/frameworks introduction in this study. Accept for the next evaluation stage.	Y	Y	Y	Accept				3	Accept	Y	Y	This paper outlines series of discussions and description of DM and its methodology. First, definition of DM along with purpose and growing needs for such technology is presented. A six-step methodology for DM is presented. Finally, steps from methodology are applied in a CS to develop GA-based system for intelligent knowledge discovery for machine diagnosis.			Y		Authours propose GA-based Intelligent Diagnosis system; artchitecture, implementation, workflow are described.	Convnetional manufacturing fault diagnosis systems does not deliver on requiered efficiency and accuracy.	In order to alleviate the knowledge acquisition bottleneck a GA-based learning system was proposed and developed for DM and knowledge acquisition. The rules extracted from the heuristic knowledge are used in the design of a knowledgeable system for fault diagnosis; generality is the major feature of proposed system.	Architecture, flow	Systems/integrated applications
5	1337	Google Scholar	Ó Marbán, G Mariscal, J Segovia	A data mining & knowledge discovery process model	2009	Data Mining and Knowledge …						N/A	103			PDF		intechopen.com	Accept	Accept	Undecided	Undecided	Accept	Study concerns KD and DM models, domain is unclear as well as DA/DM methodologies/frameworks introduction in this study. Accept for the next evaluation stage.	Y	Y	Y	Accept				3	Accept	Y	Y	This chapter is moved by the idea that DM & KD problems are taking on the dimensions of engineering problems. Hence, the processes to be applied should include all the activities and tasks required in an engineering process, tasks that CRISP-DM might not cover. The proposal is inspired by the work done in SE derived from other branches of engineering. It borrows ideas to establish a comprehensive…				Y	A detailed comparison of CRISP-DM with the SE process model described in section 3 is presented in (Marbán et al, 2008). From this comparison, we found that many of the processes defined in SE that are very important for developing any type of DM engineering project are missing from CRISP-DM. This could be the reason why CRISP-DM is not aseffective as it should be. What we proposed there was to t…	The number of applied in the data mining and knowledge discovery (DM & KD) projects has increased enormously over the past few years (Jaffarian et al., 2008) (Kdnuggets.com, 2007c). As DM & KD development projects became more complex, a number of problems emerged: continuous project planning delays, low productivity and failure to meet user expectations. Neither all the project results are useful…	After analyzing the SE process models, we have developed a joint model based on two standards to compare, process by process and activity by activity, the modus operandi in SE and DM & KD. This comparison revealed that CRISP-DM does not cover many project management-, organization- and quality-related tasks at all or at least thoroughly enough. This is now a must due to the complexity of the proj…	DM engineering (joint) process model	Other research/industry domain frameworks
6	1342	Google Scholar	G Mariscal, O Marban, C Fernandez	A survey of data mining and knowledge discovery process models and methodologies	2010	The Knowledge Engineering …						N/A	148			0		cambridge.org	Accept	Accept	Undecided	Undecided	Accept	Study concerns KD and DM models, domain is unclear as well as DA/DM methodologies/frameworks introduction in this study. Accept for the next evaluation stage.	Y	Y	Y	Accept				3	Accept	Y	Y	Up to now, many data mining and knowledge discovery methodologies and process models have been developed, with varying degrees of success. In this paper, we describe the most used (in industrial and academic projects) and cited (in scientific literature) data mining and knowledge discovery methodologies and process models, providing an overview of its evolution along data mining and knowledge dis…				Y	The refined data mining process is composed of three large processes: analysis, development and maintenance. At the same time, these processes are divided into subprocesses. The refined data mining process is composed of 17 subprocesses extracted from analyzed methodologies and process models: life cycle selection, domain knowledge elicitation, human resource identification, problem specification…	CRISP-DM is the most commonly used methodology for developing data mining projects (KdNuggets.Com, 2002, 2004, 2007b). However, its use is not becoming any more widespread due to rivalry with other, in-house methodologies developed by work teams and sample, explore, modify, model, assess (SEMMA) methodology (see Figure 2). This decrease in the use of CRISP-DM is due to the fact that it just defin…	To date, many data mining and knowledge discovery methodologies and process models have been developed, with varying degrees of success. In this paper, we have described the most used (in industrial and academic projects) and cited (in scientific literature) data mining and knowledg discovery methodologies and process models, providing an overview of its evolution along with data mining and knowl…		Other research/industry domain frameworks
7	1347	Google Scholar	H Chye Koh, C Kee Low	Going concern prediction using data mining techniques	2004	Managerial Auditing Journal						N/A	96			0		emeraldinsight.com	Accept	Accept	Yes	Undecided	Accept	Study concerns DM task and DM techniques, however, domain info as well as presence of DA/DM methodology/framework is not clear. Accept for the next evaluation stage	Y	Y	Y	Accept				2	Accept	Y	N	Going concern is a fundamental concept in accounting and auditing and the assessment of a firm’s going concern status is not an easy task. Several going concern prediction models based on statistical methods to assist auditors have been suggested in the literature. This study explores and compares the usefulness of neural networks, decision trees and logistic regression in predicting a firm’s goi…	As-Is	N	N	N		N/A	N/A
8	1356	Google Scholar	M Cannataro, C Comito	A data mining ontology for grid programming	2003	Proceedings of (SemPGrid2003)						N/A	146			PDF		Citeseer	Accept	Accept	Undecided	Yes	Accept	Study concerns DM ontology (process) framework but for rather one, limited aspect of DM/DA process modelling/programming part. Domain is unclear. Accept for the next evaluation stage.	Y	Y	Y	Accept				3	Accept	Y	Y	The Grid is an integrated infrastructure for coordinated resource sharing and problem solving in distributed environments. The effective and efficient use of stored data and its transformation into information and knowledge will be a main driver in Grid evolution. The use of ontologies to describe Grid resources will simplify and structure the systematic building of Grid applications through the …				Y	The paper presents DAMON (DAta Mining ONtology), an ontology for Data Mining domain, and its DAML+OIL implementation. Moreover, the architecture and main functions of DAMON-MAP, a Java-based tool for ontology browsing and querying, is also described. The use of DAMON is exemplified in the design of distributed KDD applications on the KNOWLEDGE GRID.	Along these recent trends in the development of the Grid, this paper presents the design and development of an ontology for the Data Mining domain whose main goal is to easy the development of distributed knowledge discovery applications on the Grid. The development of KDD (Knowledge Discovery in Databases) applications usually requires the joint work of technology (data mining) and domain (appli…	The use of ontologies to describe Grid resources will simplify and structure the systematic building of Grid applications through the composition and reuse of software components and the development of knowledge-based services and tools allowing a more effective resource management and scheduling. The paper presented an ontology for the Data Mining domain whose main goal is to simplify the develo…	DM task, method, algo and software taxonomy. Tool architecture, ontology services in the Knowledge Grid Architecture.	Ontology-based
9	1358	Google Scholar	J Solarte	A proposed data mining methodology and its application to industrial engineering	2002	PhD dissertation						N/A	16			0		trace.tennessee.edu	Accept	Accept	Yes	Yes	Accept	Study concerns DM methodology in the domain which is in scope. Accept	Y	Y	Y	Accept				3	Accept	Y	Y	Data mining is the process of discovering correlations, patterns, trends or relationships by searching through a large amount of data stored in repositories, corporate databases, and data warehouses. Industrial engineering is a broad field and has many tools and techniques in its problem-solving arsenal. The purpose of this study is to improve the effectiveness of industrial engineering solutions…				Y	Engineers follow a structured approach to problem-solving. This enables them to duplicate results or determine where errors have occurred in the process. As a result, they may have confidence in the solutions they recommend. For that reason, this study offers a methodology for using data mining in solving problems related to industrial engineering. This structured approach should lead analysts th…	In order for data mining techniques to provide the intended results--full exploitation of all available data--it is very important that the data is correctly prepared and collected for its specific applications. If there is no existing technique that matches, users must manipulate available ones to find the best fit. With so many choices on the market, users need assistance in deciding the variou…	By using a systems analysis approach, this chapter presented a proposed methodology for using data mining in solving problems related to industrial engineering. The proposed methodology encompasses five major phases: analyze the organization, structure the work; develop data model, implement model, and on-going support. Each of these phases has been described in detail and covers the major steps …	Factors of Change in DM, proposed factors for selection of DM tools, decision matrix for tools selection and project evaluation, schematic diagram.	Other research/industry domain frameworks
10	1361	Google Scholar	L Cao	Domain-driven data mining: Challenges and prospects	2010	IEEE Transactions on Knowledge and Data …						N/A	117			0		ieeexplore.ieee.org	Accept	Accept	Undecided	Undecided	Accept	Study concerns DM, however, the Title is too general to make the definite conclusions - study deals with challenges and prospects, however, it remains to be discovered if in this context DM methodologies are discussed. Moreover, study might contain useful information to develop and propose new adapted domain-specific framework which is the purpose of this study. Domain is unclear, accept for the …	Y	Y	Y	Accept				3	Accept	Y	Y	Traditional data mining research mainly focus]es on developing, demonstrating, and pushing the use of specific algorithms and models. The process of data mining stops at pattern identification. Consequently, a widely seen fact is that 1) many algorithms have been designed of which very few are repeatable and executable in the real world, 2) often many patterns are mined but a major proportion of …				Y	In order to make D3M systems deliver business-friendly and decision-making rules and actions that are of also solid technical significance, D3M caters for the effective involvement of the following ubiquitous intelligence surrounding AKD-based problem solving: (1) in-depth data intelligence, (2) domain intelligence, (3) network intelligence, (4) human intelligence, (5) social intelligence, (6) in…	As one of the most active areas in information technology, data mining and knowledge discovery (data mining or KDD for short) has resulted in probably thousands of algorithms and models. At the mean time, we have seen an extreme imbalance between the number of published algorithms versus those really workable in the business environment. Surveys of data mining for business applications following …	Based on our experience in conducting large-scale data analysis for several domains, such as finance data mining and social security mining, we have proposed the D3M methodology for the real-world data mining problem solving. D3M emphasizes the development of methodologies, techniques, and tools for actionable knowledge discovery and delivery by incorporating relevantly ubiquitous intelligence su…	Categorization of issues in traditional DM techniques, AKD multidimensional requirements	Context/domain knowledge/privacy
11	1363	Google Scholar	W Verbeke, K Dejaeger, D Martens, J Hur…	New insights into churn prediction in the telecommunication sector: A profit driven data mining approach	2012	European Journal of …						N/A	217			HTML		Elsevier	Accept	Accept	Yes	Yes	Accept	Study concerns DM task (prediction) in telecom domain which is in scope. Study presents DM approach (framework), the extent and comprehensiveness of presentation can be evaluated further. Accept	Y	Y	Y	Accept	Y	Y	DM process	2	Accept	Y	N	Customer churn prediction models aim to indicate the customers with the highest propensity to attrite, allowing to improve the efficiency of customer retention campaigns and to reduce the costs associated with churn. Although cost reduction is their prime objective, churn prediction models are typically evaluated using statistically based performance measures, resulting in suboptimal model select…	As-Is	N	N	N		N/A	N/A
12	1364	Google Scholar	L Cao, C Zhang	The evolution of KDD: Towards domain-driven data mining	2007	International Journal of Pattern Recognition and …						N/A	78			0		World Scientific	Accept	Accept	Undecided	Yes	Accept	Study concerns transformation/migration from KDD towards more comprehensive DM frameworks (in this case domain-driven) which is the topic of this research. Domain is unclear, but most probably across domains. Accept	Y	Y	Y	Accept				3	Accept	Y	Y	Traditionally, data mining is an autonomous data-driven trial-and-error process. Its typical task is to let data tell a story disclosing hidden information regarding a business issue. Driven by this methodology, domain intelligence is not necessary in targeting the demonstration of an algorithm. As a result, very often knowledge discovered is not generally interesting to business needs. However, …				Y	The existing data mining methodology, for instance CRISP, generally supports autonomous pattern discovery from data. The DDID-PD, on the other hand, highlights a process that discovers in-depth patterns from constraint-based context with the involvement of domain experts/knowledge. Its objective is to maximally accommodate both naive users as well as experienced analysts, and satisfy business goa…	To bridge the gap between business and academia, it is important to understand the difference of objectives and goals of data mining in research and in real world. Real-world data mining presents extra conditions and expectation of mined results, for instance, financial data mining and crime pattern mining is highly constraint-based (Boulicaut et al 2005, Fayyad 2003). The difference gets involve…	This paper has proposed a new data mining methodology, referred to as domain-driven data mining, based on the retrospective review of traditional data mining. It provides a systematic overview of the issues in discovering actionable knowledge, and advocates the methodology of mining actionable knowledge in constrained context through human-mining system cooperation in a loop-closed iterative refi…	Comparison of data-driven vs domain-driven DM; DDID-PD process model	Context/domain knowledge/privacy
13	1365	Google Scholar	AG Büchner, MD Mulvenna	Discovering internet marketing intelligence through online analytical web usage mining	1998	ACM Sigmod Record						N/A	451			0		dl.acm.org	Accept	Accept	Yes	Undecided	Accept	Study concerns DM on specific data (online) with respect to web usage in business domain which is in scope. There is not enough info in Title to infer if the study presents info on DM/DA methodologies or frameworks. Accept for the next evaluation stage	Y	Y	Y	Accept				3	Accept	Y	Y	This article describes a novel way of combining data mining techniques on Internet data in order to discover actionable marketing intelligence in electronic commerce scenarios. The data that is considered not only covers various types of server and web meta information, but also marketing data and knowledge. Furthermore, heterogeneity resolution thereof and Internet- and electronic commerce-speci…			Y		An environment has been proposed which combines existing online analytical mining as well as web usage mining approaches, and incorporates marketing expertise. This marketing knowledge is essential in order to perform electronic commerce activities such as personalisation, adaptation, customisation, profiling, and recommendation We are currently implementing the entire webenabled knowledge discov…	Numerous Internet-based business models have been developed recently, of which electronic commerce is playing a key role ([MNB98]). The transition from vast amounts of Internet server and transaction data to actionable marketing intelligence is one of the major challenges in this research field. The conglomerate of quasi standardised log file formats and highly domainspecific marketing data requi…	The approach outperforms recent endeavours in several issues: it views web mining holistically, that is, the entire process from the data organisation and consolidation to the applicability of the discovered knowledge; it supports all data sources in an electronic commerce scenario, not only a problem-specific or technology-orientated subset; it integrates data warehousing and data mining techniq…	Web-log Data cube, Web-enabled KD process.	Systems/integrated applications
14	1370	Google Scholar	CJ Romanowski, R Nagi	A data mining approach to forming generic bills of materials in support of variant design activities	2004	Journal of …						N/A	61			0		… .asmedigitalcollection.asme.org	Accept	Accept	Yes	Yes	Accept	Study concerns DM approach in engineering domain which is in scope (BOM - list of raw materials, sub-assemblies, etc. needed to manufacture end product). Accept	Y	Y	Y	Accept				3	Accept	Y	Y	In variant design, the proliferation of bills of materials makes it difficult for designers to find previous designs that would aid in completing a new design task. This research presents a novel, data mining approach to forming generic bills of materials (GBOMs), entities that represent the different variants in a product family and facilitate the search for similar designs and configuration of …		Y			The data mining-based methods in this paper attempt to overcome the limitations of previous research, as discussed in Section 2.3, by using knowledge discovery and machine learning methods to classify and cluster the separate components of the end item. The methodology has four steps: 1. Generalizing purchased parts and determining their similarity values, based on the assumption that the part de…	In this paper, a novel, systematic, data mining-based methodology for forming generic bills of material from legacy databases is presented with two purposes in mind: first, the GBOMs act as a tool for configuring new variants (colloquially referred to as a “product configurator”); and second, the GBOMs support a designer’s search for similar parts – and thus the reuse of existing designs. The con…	This paper presented a novel data mining-based methodology for semi-automated formation of a generic bill of materials from legacy BOMs. The methodology is a systematic approach for the problems of unifying similar, but not identical, trees into a single entity. In summary, we develop a method for generalizing parts and subassemblies using text mining; present an algorithm for unifying similar BO…		Case study - manufacturing
15	1372	Google Scholar	M Shahbaz, SA Masood, M Shaheen, A Khan	Data mining methodology in perspective of manufacturing databases	2010	J Am Sci						N/A	13			PDF		researchgate.net	Accept	Accept	Yes	Yes	Accept	Study concerns DM methodology in the multidiscpiliary domain (IS/DBs/manufacturing) which is in scope. Accept	Y	Y	Y	Accept				3	Accept	Y	Y	In recent years data mining has become a very popular technique for extracting information from the database in different areas due to its flexibility of working on any kind of databases and also due to the surprising results. This paper is an attempt to introduce application of data mining techniques in the manufacturing industry to which least importance has been given. A taste of implement-abl…			Y		As explained in the first section of this paper a manufacturing enterprise can benefit from data mining in solving problems, but there is an important need for an integrated data mining system for diagnosing and solving online manufacturing problems. Here we introduce a relatively complex integrated data-mining architecture for a manufacturing enterprise. This architecture can be used to suggest …	The usual approaches for addressing and controlling problems that arise in manufacturing areas is through the application of engineering knowledge and experience. Yet these problems may also be tackled and solved by analysing the available operational information directly. This involves sifting through past data that exists in the enterprise’s databases to see if any trends exist, or are emerging…	There are lots of areas within manufacturing enterprises, few of them are explained in this paper, where data mining can find its ways of implementation and can give results comparable to any other corrective measures based on the engineering methodologies. The data mining architecture proposed in this paper can be refined from a small factory to an extended enterprise. Such kind of data mining a…	Integrated DM system model, product LC data collection model,	Systems/integrated applications
16	1389	Google Scholar	AA Khan, S Jamwal, MM Sepehri	Applying data mining to customer churn prediction in an internet service provider	2010	International Journal of Computer …						N/A	45			PDF		academia.edu	Accept	Accept	Yes	Undecided	Accept	Study concerns DM task (prediction) in telecom domain which is in scope. There is not enough info in Title to infer if the book contains info on DM/DA methodologies or frameworks, domain is in scope. Accept for the next evaluation stage	Y	Y	Y	Accept				2	Accept	Y	N	A business incurs much higher charges when attempting to win new customers than to retain existing ones. As a result, much research has been invested into new ways of identifying those customers who have a high risk of churning. However, customer retention efforts have also been costing organizations large amounts of resources. Same is the situation in ISP industry in I.R.Iran. Exploiting the use…	As-Is	N	N	N		N/A	N/A
17	1395	Google Scholar	D Delen	Predicting student attrition with data mining methods	2011	Journal of College Student Retention: Research …						N/A	54			0		journals.sagepub.com	Accept	Accept	Yes	Undecided	Accept	Study concerns DM task (prediction) in education domain which is in scope. There is not enough info in Title to infer if the book contains info on DM/DA methodologies or frameworks, domain is in scope. Accept for the next evaluation stage	Y	Y	Y	Accept				2	Accept	Y	N	Affecting university rankings, school reputation, and financial well-being, student retention has become one of the most important measures of success for higher education institutions. From the institutional perspective, improving student retention starts with a thorough understanding of the causes behind the attrition. Such an understanding is the basis for accurately predicting at-risk student…	As-Is	N	N	N		N/A	N/A
18	1401	Google Scholar	O Marbán, J Segovia, E Menasalvas…	Toward data mining engineering: A software engineering approach	2009	Information systems						N/A	60			HTML		Elsevier	Accept	Accept	Undecided	Yes	Accept	Study concerns DM as engineering process and proposes respective approach (methodology). Domain is unclear, most probably across. Accept	Y	Y	Y	Accept	Y	Y	SE approach	3	Accept	Y	Y	The number,variety and complexity of projects involving data mining or knowledge discovery in databases activities have increased just lately at such a pace that aspects relatedtotheirdevelopmentprocessneedtobestandardizedforresultstobeintegrated, reused andinterchangedinthefuture.Dataminingprojectsarequicklybecoming engineeringprojects,andcurrentstandardprocesses,likeCRISP-DM,needtoberevisited t…				Y	The proposedmodelprimarilyaimstoimproveCRISP- DM tomakeitcomparabletoanengineeringprocesssuch as isdescribedinIEEE1074andISO12207.Section5 ‘‘SE processmodelvs.CRISP-DM’’comparedtheprocess models, highlightedtheparallelismbetweenSEandDM, and pointedoutthattheDMprocessstandarddoesnot bear comparisonwithamatureengineeringprocess standardsuchasisusedinotherareaslikeSE.Itindicates that theDMstandardis…	The historyofknowledgediscoveryindatabases (KDD), nowknownasdatamining(DM),isnotmuch different,atleastsofar.Intheearly1990s,whentheKDD processingtermwasfirstcoined [3], therewasarushto developDMalgorithmsthatwerecapableofsolvingalla company’sproblemsofsearchingforknowledgeinlarge The numberofappliedprojectsintheDMareais expandingrapidly [13]. Thisgrowthisconfirmedby reports bytheGartnerGroup [14,…	The premiseofthispaperisthatSE’smaturitywould mean thatitsstandardprocesses,bettertailoredtothe large andcomplexprojectsthatarenowbeingdeveloped in thefieldofDM,wouldaccountforaspectsnotcovered in DM’scurrentdevelopmentstandard:CRISP-DM.After analyzingSEstandards,IEEEStd1074orISO12207,we developedajointmodelthatweusedtocompareSEand DM proceduresprocessbyprocessandactivitybyactivity. This comparis…	Various comparisons/benchmarking; DM engineering process model; comparison of pre-dev, dev, post-dev; comparison of LC; joint process model.	Other research/industry domain frameworks
19	1405	Google Scholar	TS Li, CL Huang, ZY Wu	Data mining using genetic programming for construction of a semiconductor manufacturing yield rate prediction system	2006	Journal of Intelligent Manufacturing						N/A	43			0		Springer	Accept	Accept	Yes	Undecided	Accept	Study concerns DM task (prediction) with support of DM tool in engineering domain which is in scope. DA/DM methodologies/framework info is not clear. Accept for the next evaluation stage	Y	Y	Y	Accept				2	Accept	Y	N	The complexity of semiconductor manufacturing is increasing due to the smaller feature sizes, greater number of layers, and existing process reentry characteristics. As a result, it is difficult to manage and clarify responsibility for low yields in specific products. This paper presents a comprehensive data mining method for predicting and classifying the product yields in semiconductor manufact…	As-Is	N	N	N		N/A	N/A
20	1435	Google Scholar	CF Chien, WC Wang, JC Cheng	Data mining for yield enhancement in semiconductor manufacturing and an empirical study	2007	Expert Systems with Applications						N/A	221			0		Elsevier	Accept	Accept	Yes	Undecided	Accept	Study concerns DM for semiconductor manufacturing/engineering domain which is within the scope. Not enough info to conclude on DA/DM framework. Accept for the next evaluation stage	Y	Y	Y	Accept	Y	Y	Process	2	Accept	Y	N	During wafer fabrication, process data, equipment data, and lot history will be automatically or semi-automatically recorded and accumulated in database for monitoring the process, diagnosing faults, and managing manufacturing. However, in high-tech industry such as semiconductor manufacturing, many factors that are interrelated affect the yield of fabricated wafers. Engineers who rely on persona…	As-Is	N	N	N		N/A	N/A
21	1439	Google Scholar	W Lee, SJ Stolfo, PK Chan, E Eskin…	Real time data mining-based intrusion detection	2001	… & Exposition II, 2001 …						N/A	370			0		ieeexplore.ieee.org	Accept	Accept	Yes	Undecided	Accept	Study concerns DM (specific data) for DM task (detection). Domain is in scope (IS security). Not enough info to conclude on DA/DM framework. Accept for the next evaluation stage	Y	Y	Y	Accept				3	Accept	Y	Y	In this paper, we present an overview of our research in real time data mining-based intrusion detection systems (IDSs). We focus on issues related to deploying a data mining-based IDS in a real time environment. We describe our approaches to address three types of issues: accuracy, efficiency, and usability. To improve accuracy, data mining programs are used to analyze audit data and extract fea…			Y		We have implemented feature extraction and construction algorithms for labeled audit data (i.e., when both normal and intrusion data sets are given) [19]. We are implementing algorithms for unlabeled data (which can be purely normal or possibly containing unknown intrusions). We have developed several anomaly detection algorithms. In particular, we have completed the implementation of and extensi…	Successful data mining techniques are themselves not enough to create deployable IDSs. Despite the promise of better detection performance and generalization ability of data mining-based IDSs, there are some inherent difficulties in the implementation and deployment of these systems. We can group these difficulties into three general categories: accuracy (i.e., detection performance), efficiency,…	The ultimate goal of our research is to not only demonstrate the advantages of our approaches but also provide useful architectures, algorithms, and tool sets to the community to build better IDSs in less time and with greater ease. Toward this end, we are integrating our feature construction and unsupervised anomaly detection algorithms into the model generator, and building detectors that are e…		Systems/integrated applications
22	1441	Google Scholar	S Manganaris, M Christensen, D Zerkle, K Hermiz	A data mining analysis of RTID alarms	2000	Computer Networks						N/A	343			0		Elsevier	Accept	Accept	Yes	Undecided	Accept	Study concerns DM/DA in the domain of IS (network) security which is in scope. DA/DM framework is unclear. Accept for the next evaluation stage	Y	Y	Y	Accept	Y	Y		2	Accept	Y	N	IBM's emergency response service provides real-time intrusion detection (RTID) services through the Internet for a variety of clients. As the number of clients increases, the volume of alerts generated by the RTID sensors becomes intractable. This problem is aggravated by the fact that some sensors may generate hundreds or even thousands of innocent alerts per day. With an eye towards managing th…	As-Is	N	N	N		N/A	N/A
23	1451	Google Scholar	M Ganesh, E Han, V Kumar, S Shekhar…	Visual data mining: Framework and algorithm development	1996	Department of Computing …						N/A	28			PDF		Citeseer	Accept	Accept	Undecided	Yes	Accept	Study concerns both DM farmework (specialized, visual though) and development of associated algorithm which is the topic of the research. Domain is unclear. Accept for the next evaluation stage.	Y	Y	Y	Accept				3	Accept	Y	Y				Y		Visual data minin is the use of vizualization techniques		aftaencrdmilWiistmaeotpfehliaatcvhaevteiiposdunreoasvpleoolqfosutpehedmreyaed-nlecatconionsgfciuoebanpegstteutm-eabrlaaddaseelagdtboayrc-imottnhhotmedrodeslla-atbinanad-tsmeeprdifrnaoficrnceaegms(spVeerswQocofLoerBrsksCd.foaIT)rt.ahvTemissheuiinasnilenrdwegau.itsnaessimgchiontmsinmmgoainny ccareoolpmnorcwmeesspueutnnsstietafrytrsiooatmnonsdd.qoucTeaphrnoyewsbleeaernofurpgeluelsaraeatgleteeidscotn…	Conceptual data model	Environment
24	1457	Google Scholar	W Lee, RA Nimbalkar, KK Yee, SB Patil…	A data mining and CIDF based approach for detecting novel and distributed intrusions	2000	… Workshop on Recent …						N/A	131			0		Springer	Accept	Accept	Yes	Undecided	Accept	Study concerns DM approach for DM task in IS security domain which is in scope. It is not clear if one-off case study is described or there is comprehensive framework introduced. Accept for the next evaluation stage	Y	Y	Y	Accept				3	Accept	Y	Y	As the recent distributed Denial-of-Service (DDOS) attacks on several major Internet sites have shown us, no open computer network is immune from intrusions. Furthermore, intrusion detection systems (IDSs) need to be updated timely whenever a novel intrusion surfaces; and geographically distributed IDSs need to cooperate to detect distributed and coordinated intrusions. In this paper, we describe…			Y		Researchers have laid a lot of groundwork in defining CISL, GIDO encoding and decoding APIs, and the communication protocols, including matchmaking and authentication, between CIDF components. Research projects or experiments related toCIDF tend tofo cus on how two IDSs communicate, e.g., by exchanging attack and response data. In addition to studying how IDSs can cooperatively detect distributed…	Our research aims to develop techniques for detecting novel and distributed intrusions. In this paper, we describe an experimental system, based on the Common Intrusion Detection Framework (CIDF) [17], where geographically distributed IDSs can communicate with each other by following the protocols defined in CIDF. For example, the IDSs can exchange attack information that includes attack source, …	In this paper, we discussed the need for new techniques to detect novel intrusions as well as distributed attacks. We proposed to add a modeling service to CIDF so that IDSs can not only exchange attack data to detect distributed intrusions, but also receive detection models once a new attack method surfaces. We described the underlining technologies of our approach, namely, MADAM ID, a data mini…	Architecture, process flow, interface	Systems/integrated applications
25	1459	Google Scholar	W Lee, SJ Stolfo, KW Mok	Mining Audit Data to Build Intrusion Detection Models.	1998	KDD						N/A	405			PDF		aaai.org	Accept	Accept	Yes	Undecided	Accept	Study concerns DM approach for DM task in IS security domain which is in scope. It is not clear if one-off case study is described or there is comprehensive framework introduced. Accept for the next evaluation stage	Y	Y	Y	Accept				2	Accept	Y	N	In this paper we discuss a data mining framework for constructing intrusion detection models. The key ideas are to mine system audit data for consistent and useful patterns of program and user behavior, and use the set of relevant system features presented in the patterns to compute (inductively learned) classi ers that can recognize anomalies and known intrusions. Our past experiments showed tha…	As-Is	N	N	N		N/A	N/A
26	1470	Google Scholar	S Elayidom, SM Idikkula, J Alexander	A generalized data mining framework for placement chance prediction problems	2011	International Journal of Computer …						N/A	17			PDF		Citeseer	Accept	Accept	Yes	Yes	Accept	Study concerns DM framework for specific DM problems (predictions) in education domain. Accept	Y	Y	Y	Accept	Y	Y		2	Accept	Y	N	Data Mining is such a promising technology whose worth becomes evident when it can be applied to a domain where a common man is benefited. This paper is an attempt to help the prospective students to make wise career decisions using technologies like data mining using decision trees, Naïve Bayes and artificial neural networks. A student enters his Entrance Rank, Gender (M/F), Sector (rural/urban)…	As-Is	N	N	N		N/A	N/A
27	1476	Google Scholar	F Xiao, C Fan	Data mining in building automation system for improving building operational performance	2014	Energy and buildings						N/A	108			0		Elsevier	Accept	Accept	Yes	Undecided	Accept	Study concerns DM in multidisciplinary (engineering/automation/construction) domain which is in scope. It is not clear from Title if study introduces new DM framework or not. Accept for the next evaluation stage	Y	Y	Y	Accept	Y	Y	Automation systems	2	Accept	Y	N	Today’s building automation system (BAS) provides us with a tremendous amount of data on actualbuilding operation. Buildings are becoming not only energy-intensive, but also information-intensive.Data mining (DM) is an emerging powerful technique with great potential to discover hidden knowledgein large data sets. This study investigates the use of DM for analyzing the large data sets in BAS with…	As-Is	N	N	N		N/A	N/A
28	1480	Google Scholar	B Szymanski, Y Zhang	Recursive data mining for masquerade detection and author identification	2004	Proc. 5th IEEE System, Man and …						N/A	92			PDF		academia.edu	Accept	Accept	Yes	Undecided	Accept	Study concerns DM in IS/network security domain which is in scope. However, there is not enough info to conlude if DA/DM framework or methodology is introduced/presented. Accept for the next evaluation stage.	Y	Y	Y	Accept				2	Accept	Y	N	In this paper, a novel recursive data mining method based on the simple but powerful model of cognition called a conceptor is introduced and applied to computer security. The method recursively mines a string of symbols by finding frequent patterns, encoding them with unique symbols and rewriting the string using this new coding. We apply this technique to two related but important problems in co…	As-Is	N	N	N		N/A	N/A
29	1482	Google Scholar	CW Tsai, CF Lai, MC Chiang…	Data mining for Internet of Things: A survey.	2014	… Surveys and Tutorials						N/A	299			0		ieeexplore.ieee.org	Accept	Accept	Undecided	Undecided	Accept	Study concerns DM in IoT which is domain in scope. However, Title is too general and there is not enough info to conclude whether study is only general survey or presents DM frameworks. Accept for the next evaluation stage	Y	Y	Y	Accept				2	Accept	Y	N	It sounds like mission impossible to connect everything on the earth together via internet, but Internet of Things (IoT) will dramatically change our life in the foreseeable future, by making many “impossibles” possible. To many, the massive data generated or captured by IoT are considered having highly useful and valuable information. Data mining will no doubt play a critical role in making this…	As-Is	N	N	N		N/A	N/A
30	1494	Google Scholar	S Noel, D Wijesekera, C Youman	Modern intrusion detection, data mining, and degrees of attack guilt	2002	Applications of data mining in computer …						N/A	117			0		Springer	Accept	Accept	Yes	Undecided	Accept	Study concerns DM in IS security/IoT domain which is in scope. However, there is not enough info to conclude if DA/DM framework is presented or not. Accept for the next evaluation stage	Y	Y	Y	Accept				2	Accept	Y	N	This chapter examines the state of modern intrusion detection, with a particular emphasis on the emerging approach of data mining. The discussion parallels two important aspects of intrusion detection: gen- eral detection strategy (misuse detection versus anomaly detection) and data source (individual hosts versus network tra c). Misuse detection attempts to match known patterns of intrusion, whi…	As-Is	N	N	N		N/A	N/A
31	1501	Google Scholar	W Lee, SJ Stolfo, KW Mok	Mining in a data-flow environment: Experience in network intrusion detection	1999	Proceedings of the fifth ACM SIGKDD …						N/A	318			0		dl.acm.org	Accept	Accept	Yes	Undecided	Accept	Study concerns DM in specific environment (stream data/data flow) and deals with DM task of network intrustion detection which is IS security/network domain and is in research scope. There is not enough info in Title to infer if the study presents info on DM/DA methodologies or frameworks. Accept for the next evaluation stage	Y	Y	Y	Accept	Y	Y	features in data flow	3	Accept	Y	Y	We discuss the KDD process in “data-flow” environments, where unstructured and time dependent data can be processed into various levels of structured and semantically rich forms for analysis tasks. Using network intrusion detection as a concrete application example, we describe how to construct models that are both accurate in describing the underlying concepts, and efficient when used to analyze…		Y			In this paper, we focus our discussion on the automatic techniques of comparing frequent patterns mined from normal and intrusion data, and constructing appropriate features for building classification models. We report the results of the 1998 DARPA Intrusion Detection Evaluation, which showed that the detection models produced using our data mining programs performed better than or equivalent to…	Many data mining techniques consider only accuracy and/or complexity measures as evaluation criteria when extracting models from data. The problem of efficiency, i.e., the cost, in time and space, of model execution in real-time has not been adequately studied. To address these important and challenging problems adequately, one needs to have access to the “data-flow” in its entirety. This is some…	We described the challenges as well as opportunities for KDD in a “data-flow” environment. Using network intrusion detection as a concrete case study, we showed that the “expert-intensive” feature construction process (which is part of data preprocessing) can be guided and supported by data mining programs. Our approach is to encode and compare the frequent patterns mined from the normal and intr…		Case study - IS security/intrusion
32	1502	Google Scholar	M Chen, SC Chen, ML Shyu…	Semantic event detection via multimodal data mining	2006	IEEE Signal …						N/A	65			0		ieeexplore.ieee.org	Accept	Accept	Undecided	Undecided	Accept	Study concerns multimodal DM (which refers to analyzing various forms of data) and concrete context of DM task of semantic event detection. Domain is unclear. There is not enough info in Title to infer if the study presents info on DM/DA methodologies or frameworks. Accept for the next evaluation stage	Y	Y	Y	Accept				2	Accept	Y	N	A novel framework is presented for video event detection. The core of the framework is an advanced temporal analysis and multimodal data mining method that consists of three major components: low-level feature extraction, temporal pattern analysis, and multimodal data mining. A set of visual/audio features is first extracted with the aid of little domain knowledge. Next, the temporal pattern anal…	As-Is	N	N	N		N/A	N/A
33	1505	Google Scholar	D Barbará, J Couto, S Jajodia, N Wu	ADAM: a testbed for exploring the use of data mining in intrusion detection	2001	ACM Sigmod Record						N/A	269			0		dl.acm.org	Accept	Accept	Yes	Undecided	Accept	Study refers to proprietory/experimental testbed (software test execution environment consisting of hard, soft, OS, network configuration, product, other soft and application software) called ADAM and its usage for specific DM task of intrusion detection. Domain is IS/network security and is in scope. There is not enough info in Title to infer if the study presents info on DM/DA methodologies or …	Y	Y	Y	Accept				3	Accept	Y	Y	Intrusion detection systems have traditionally been based on the characterization of an attack and the tracking of the activity on the system to see if it matches that characterization. Recently, new intrusion detection systems based on data mining are making their appearance in the field. This paper describes the design and experiences with the ADAM ( Audit Data Analysis and Mining) system, whic…			Y		ADAM is then ready to detect intrusions online. Again, the on-line association rules mining algorithm is used to process a window of the current connections. Suspicious connections are flagged and sent along with their feature vectors to the trained classifier, where they will be labeled accordingly. Figures 1 and 2 show the basic architecture of our system. Our system performs its task in two ph…	In the recent past, several Intrusion Detection Systems (IDS) have been developed by different organizations and research groups. Lately, systems have been trying to use data mining techniques to meet the intrusion detection challenge. Data mining can be defined as a set of tasks that enable users to look for patterns in the data (good introductions to the topic can be found [10, 27]). Our system…	ADAM is essentially a testbed for using data mining techniques to detect intrusions. ADAM [4] uses a combination of association rules mining and classification to discover attacks in a TCPdump audit trail. First, ADAM builds a repository of "normal" frequent itemsets that hold during attack-free periods. It does so by mining data that is known to be free of attacks. Secondly, ADAM runs a sliding-…		Systems/integrated applications
34	1511	Google Scholar	SC Chen, ML Shyu, C Zhang, J Strickrott	Multimedia data mining for traffic video sequences	2001	Proceedings of the Second …						N/A	50			0		dl.acm.org	Accept	Accept	Yes	Undecided	Accept	Study concerns DM on specific data (multimedia) in transportation domain which is in scope. There is not enough info in Title to infer if the source contains info on DM/DA methodologies or frameworks. Accept for the next evaluation stage	Y	Y	Y	Accept	Y	Y		2	Accept	Y	N	In this paper, a multimedia data mining framework for discovering important but previously unknown knowledge such as vehicle identification, traffic flow, and the spatio-temporal relations of the vehicles at the intersections from traffic video sequences is proposed. The proposed multimedia data mining framework analyzes the traffic video sequences by using background subtraction, image/video seg…	As-Is	N	N	N		N/A	N/A
35	1517	Google Scholar	HM Chen, R Kazman, S Haziyev	Agile big data analytics development: An architecture-centric approach	2016	System Sciences (HICSS) …						N/A	11			0		ieeexplore.ieee.org	Accept	Accept	Yes	Yes	Accept	Study concerns DA approach and introduces new architecture-centric framework based on agile principles which are all in scope of the research. Accept	Y	Y	Y	Accept				3	Accept	Y	Y	Agile development for big data analytics has become the new normal. However, research questions remain: 1) how should a big data system be designed and developed to effectively support advanced analytics? and 2) how should the agile process be adapted for big data analytics development? This article contributes an Architecture-centric Agile Big data Analytics (AABA) development methodology evolve…				Y	Our resulting AABA (Architecture-centric Agile Big data Analytics) methodology (as depicted in Figure 2) distinguishes itself from agile analytics through the central role of software architecture as a key enabler of agility. AABA provides a basis for reasoning about tradeoffs, for value discovery with stakeholders, for planning and estimating cost and schedule, for supporting experimentation, an…	The emphasis on value exploration and rapid delivery of changing big data models necessitates agile principles to be applied Our research questions rest on (1) how should a big data system be designed and developed to support advanced analytics effectively? and (2) how should agile processes be adapted for big data analytics development to the entire development life cycle.	Big data system development is dramatically different from traditional structured relational “small” data (or datawarehouse) systems development. Our AABA methodology, filling a methodological void, addressed both the technical and organizational issues of agile big data analytics development. It distinguishes itself from agile analytics through the central role of software architecture as a key …	BD Design method	Other research/industry domain frameworks
36	1519	Google Scholar	LC Wang	Experience of Data Analytics in EDA and Test-Principles, Promises, and Challenges.	2017	IEEE Trans. on CAD of Integrated Circuits and …						N/A	13			0		ieeexplore.ieee.org	Accept	Accept	Yes	Undecided	Accept	Study concerns DA in Electronic Design Automation (engineering domain which is in scope).There is not enough info in Title to infer if the study presents DM/DA methodologies or framework as part of experience or not. Accept for the next evaluation stage	Y	Y	Y	Accept				3	Accept	Y	Y	Applying modern data mining in electronic design automation and test has become an area of growing interest in recent years. This paper reviews some of the recent developments in the area. It begins by introducing several key concepts in machine learning and data mining, followed by a review of different learning approaches. Then, the experience of developing a practical data mining application i…		Y			1) Section VI discusses some initial works to address the robustness issue in data mining. Much research is required to develop robust tools to support a robust KD process. 2) While one expert following a KD methodology with data mining tools can deliver promising results, it does not mean that the methodology can be easily implemented or can be used effectively by other people in a company. Agai…	Based on the KD view, the objective of this paper is to share our experience from developing various data mining applications in the past. Six application areas are included for discussion. 1) Functional verification. 2) Physical verification. 3) Design-silicon timing correlation. 4) Yield improvement. 5) Customer return modeling. 6) Test cost reduction. In each of these areas, results based on a…	In practice, domain expertise plays a critical role in developing or using an analytics tool. A domain expert may develop a new tool or customize an existing tool to facilitate the KD process for an application context. Developing the methodologies to facilitate the dataset preparation and meaningfulness domain expert’s experience. The KD view and the search perspective are based on the specific …		Case study - high-technology manufacturing
37	1529	Google Scholar	P Torres, P Marques, H Marques…	Data analytics for forecasting cell congestion on LTE networks	2017	Network Traffic …						N/A	4			0		ieeexplore.ieee.org	Accept	Accept	Yes	Undecided	Accept	Study concerns DA task (forecasting) in telecoms/networks domain which is in the research scope. There is not enough info in Title to infer if the study presents DM/DA methodologies or frameworkor not. Accept for the next evaluation stage			Y	Accept				3	Accept	Y	Y	This paper presents a methodology for forecasting the average downlink throughput for an LTE cell by using real measurement data collected by multiple LTE probes. The approach uses data analytics techniques, namely forecasting algorithms to anticipate cell congestion events which can then be used by Self-Organizing Network (SON) strategies for triggering network re-configurations, such as shiftin…			Y		The methodology proposed in this paper uses historic measurements that have been collected by a set of LTE probes, as the input for forecasting future network behaviour. The measurements were performed daily, automated and with affordable cost. The LTE probes have been developed in the scope of the European H2020 Research Project MONROE - Measuring Mobile Broadband Networks in Europe [1][2][3]. T…	The overall traffic generated by mobile networks has increased by 75 % in 2015 and the pace of growth continues to accelerate. To address the capacity needed to transport the increasing mobile traffic, telecom operators have been heavily investing in 4G networks, based on Long Term Evolution (LTE) standard and its evolution, LTE-A. This increase in capacity, taking place especially in urban centr…	This work describes a data analytics methodology and modelling capable of forecasting the average downlink throughput of an LTE base station by using two forecast models, the ARIMAX and the Naïve persistence models. The obtained results have shown that both models are able to forecast the network behaviour with high accuracy. We are able to estimate a cell congestion event up to 30 hours in advan…	Architecture, flow	Environment
38	1531	Google Scholar	E Pournaras, J Nikolic, P Velásquez, M Trovati…	Self-regulatory information sharing in participatory social sensing	2016	EPJ Data Science						N/A	16			HTML		Springer	Accept	Accept	Undecided	Undecided	Accept	Study concerns phenomenon of significant usage of social media and associated aspects. Apparently, study is investigation of these aspects, however, it cannot be clearly inferred from Title whether it is DM/DA case study and if the study presents DM/DA methodologies or framework or not. Accept for the next evaluation stage			Y	Accept				3	Accept	Y	Y	Participation in social sensing applications is challenged by privacy threats. Large-scale access to citizens’ data allow surveillance and discriminatory actions that may result in segregation phenomena in society. On the contrary are the benefits of accurate computing analytics required for more informed decision-making, more effective policies and regulation of techno-socio-economic systems sup…				Y	Information sharing and data aggregation are modeled as a supply-demand system running via a computational market. Citizens who share information are in the supply-side and data aggregators who perform the analytics are in the demand-side. In this context, matching supply and demand requires citizens making incentivized but self-determined choices about a level of information sharing that results…	The introduction of ‘Internet of Things’ has brought paramount opportunities for information sharing in society. ‘Big Data’ technologies can efficiently process large-scale streams of data generated by mobile phone sensors, embedded systems for smart city infrastructures and smart sensors running residential applications, such as energy management, and ambient assisting living. These new technolo…	This paper concludes that between the one extreme of intruding privacy to collectivemassive scales of data and the other extreme of limiting participation in social sensing applications to protect privacy there is a trajectory of viable and sustainable solutions for selfregulatory information sharing.This paper shapes this trajectory bymodeling information sharing between citizens and data aggreg…		Context/domain knowledge/privacy
39	1549	Google Scholar	R Nayak, R Rawat, J Weligamage	A data analytics application assessing pavement deflection factors for a road network	2012	Proceedings of the 14th International …						N/A	1			0		dl.acm.org	Accept	Accept	Yes	Undecided	Accept	Study concerns DA task/case study in engineering/construction domain which is in scope. Apparently, study is investigation of the concrete aspects, however, it cannot be clearly inferred from Title whether the study presents DM/DA methodologies or framework or not. Accept for the next evaluation stage			Y	Accept				2	Accept	Y	N	Road networks are a vital national property however, with the passage of time their condition deteriorates. It is critical for a road agency to know the various factors such as road conditions, traffic conditions, environmental conditions that affect the Road Pavement Deflection values. This paper proposes a data analytic application for assessing the road pavement condition. The data analytics p…	As-Is	N	N	N		N/A	N/A
40	1551	Google Scholar	LL Segarra, H Almalki, J Elabd…	A Framework for Boosting Revenue Incorporating Big Data	2016	Journal of …						N/A	3			0		journalengineering.fe.up.pt	Accept	Accept	Undecided	Undecided	Accept	Study concerns DA and BDA-associated framework in Business domain which is in scope. Study is "grey literature" and Title is too general to assess whether it is full DM/DA case study and if the study presents DM/DA methodologies or framework or not. Accept for the next evaluation stage			Y	Accept				3	Accept	Y	Y	Complex industry partnerships, innovative strategies, and cross-cutting industry competition, challenge business leaders in making strategic and operational decisions that support growth and competitiveness. Companies seeking to inform their business decisions by leveraging “big data” face challenges in processing and analyzing such large and rapid datasets. However leveraging big data can create…				Y	The framework shown in Figure 5 uses well-known management tools along with big data analytics to create an integrated methodology for the purpose of helping businesses boost their revenue. The uniqueness of this contribution is performing the framework in sequential processes to guarantee a great result. The first phase of the framework studies the situation or case by assessing the operational …	Our research of case studies and scholarly literature indicates there is a gap between existing frameworks and the integration of big data analytics in case analysis and strategic decision making. There are many scholarly works that provide concepts and frameworks for achieving various management functions and objectives, however more integrated frameworks that provide steps that companies should…	This study proposed a framework to show and guide organizations how to boost their revenue by helping them understand their businesses through logical steps. The steps of the framework must be accomplished in an order and the big data methodology must be achieved with each steps. The application of big data is used to enhance the result of each phase in this framework. The usage of big data is vi…		Integrated with other organizational frameworks and methodologies
41	1554	Google Scholar	AW Yusuf-Asaju, ZB Dahalin…	Mobile network quality of experience using big data analytics approach	2017	… Technology (ICIT), 2017 …						N/A	1			0		ieeexplore.ieee.org	Accept	Accept	Yes	Undecided	Accept	Study concerns DA task in telecoms/networks domain which is in scope. Apparently, study is investigation/case study of mob network quality aspects, however, it cannot be clearly inferred from Title whether it is full DM/DA case study and if the study presents DM/DA methodologies or framework or not. Accept for the next evaluation stage			Y	Accept				2	Accept	Y	N	Traditionally, Quality of experience is mostly examined in a laboratory experiments to enable a fixed contextual factor. While the results present an estimated mean opinion score representing perceived QoE. It is imperative to estimate mean opinion score employing large data (big data) gathered from the mobile network comprising of different user’s location and time for a specific service. Becaus…	As-Is	N	N	N		N/A	N/A	Good framework of DM process mapped to types of analytics (predictive, prescriptive, etc.)
42	1558	Google Scholar	S Ahangama, DCC Poo	What Methodological Attributes Are Essential for Novice Users to Analytics?–An Empirical Study	2015	… Conference on Human Interface and the …						N/A	2			0		Springer	Accept	Accept	Undecided	Undecided	Accept	Study concerns DA analytics and focuses on its methodological attributes which is in scope of this research. However, it cannot be clearly inferred from Title whether it is full DM/DA case study and if the study presents DM/DA methodologies or framework or not. Accept for the next evaluation stage	Y	Y	Y	Accept	Y	Y	Adaptations for users	3	Accept	Y	Y	Data analytic methodologies proposed to improve the productivity of a data analytic process have failed due to user resistance for changing their existing working practices. Thus, an attempt was made in this paper to determine methodological attributes influencing user acceptance, using literature on software engineering methodology adoption, Theory of Diffusion of Innovation and Technology Accep…				Y	Several important relationships were found from this study. First, characteristics such as relative advantage and results demonstrability are important attributes in a process. Novice users may also like to get a relative advantage over others by using a methodology. They will see that using a method will enable them to kick start the project rather than going in ad hoc directions. Similar result…	In this study, focus was on the perception of the technical aspect of the methodology (methodological attributes) instead of looking at the actual primary methodological attributes. It was considered that their perception of the artifact will depend on how they perceive these primary attributes [8] and the individual perception about an innovation’s potential effect on his/her work will impact th…	In this paper, it is elaborated on how a survey is used to explore methodological attributes that are important for adoption of a data analytic methodology by novice users. The conceptual model used for hypothesis testing was developed based on DOI and TAM. The survey data showed that the relative advantage and result demonstrability of the analytical model development process as well as the usef…		Other research/industry domain frameworks
43	1572	Google Scholar	J Lawler, A Joseph	Big Data Analytics Methodology in the Financial Industry	2017	Information Systems Education Journal						N/A	0			0		isedj.org	Accept	Accept	Yes	Yes	Accept	Study concerns DA methodology in the financial indstury which is the topic of this research. It cannot be inferred from Title whether it is full DM/DA case study and if the study presents DM/DA methodologies or framework or presents a general overview. Accept for the next evaluation stage	Y	Y	Y	Accept	Y	Y	Success factors	3	Accept	Y	Y	Firms in industry continue to be attracted by the benefits of Big Data Analytics. The benefits of Big Data Analytics projects may not be as evident as frequently indicated in the literature. The authors of the study evaluate factors in a customized methodology that may increase the benefits of Big Data Analytics projects. Evaluating firms in the financial industry, the authors find that business …				Y	The analysis is highlighting business factors (4.00) [summary in Table 2 and detail in Table 3 of the Appendix], the most highly rated in the study, as important to the Big Data Analytics projects. Analytical Intuition (5.00), Analytical Maturity of Organization (4.60) and Analytical Process (4.40) in decision-making were collectively important in all of the firms in the initiation of projects. T…	Big Data Analytics for decision-making is cited in the literature to be a disruptive but important transformative trend (Chen, Chiang, & Storey, 2012, & Siegel, 2015) in the 2010s, which is deserving of study.	The financial firms of this study are benefiting in decision-making from the factors of the Big Data Analytics methodology program. The business factors of especially Big Data Analytics maturity of the organizations, centers of competency excellence and collaboration on Big Data Analytics projects manage by business functions, and education and training of data smart staff were collectively impor…		Integrated with other organizational frameworks and methodologies
44	1610	Google Scholar	J Lenz, T Wuest, E Westkämper	Holistic approach to machine tool data analytics	2018	Journal of Manufacturing Systems						N/A	0			0		Elsevier	Accept	Accept	Yes	Yes	Accept	Study concerns structured approach for DA which is the topic of this research. Accept	Y	Y	Y	Accept	Y	Y	Holistic approach	3	Accept	Y	Y	Recent developments across all phases of the knowledge discovery process in the machine tool dataanalytics process call for a paradigm shift regarding how to combine the different analytics objectives.Several machine tool data analytics processes are carried out individually by different departments.They are highly dependent on the specific analytics objectives of the individual department. All t…			Y		There is a need for a unified perspective, moving beyonddepartment and analytics objective centered approaches and moretowards a data centered view in manufacturing. The data is cap-tured in the machine tool controller. The machine tool controlleris a Programmable Logic Controller (PLC). A PLC is defined as alogic based on circuits used for automatically controlling real-timeprocesses [23]. The s…	Data and data analytics are considered ever more importantin manufacturing. However, today’s approach of departmentalizedanalytics in conjuncture with siloed data repositories are pro-moting the need for a holistic perspective on data analytics inmanufacturing. The departmentalized data analytics process comeswith side effects such as waste resources, missing transparency,variations in data quali…	We believe that the machine tool controller offers a unique wayof structuring and streamlining relevant machine tool data acrossall identified data analytics objectives within a manufacturing com-pany. Streamlining the first three phases of the data mining processeliminates inefficiencies and improves the overall use of resourcesas well as data quality. A dedicated, cross-departmental data ana-ly…	Implementation i/f example, lists of challenges	Systems/integrated applications
45	1627	Google Scholar	RY Zhong, C Xu, C Chen, GQ Huang	Big data analytics for physical internet-based intelligent manufacturing shop floors	2017	International journal of …						N/A	59			0		Taylor & Francis	Accept	Accept	Yes	Undecided	Accept	Study concerns BDA in engineering/manufacturing domain which is in scope. There is not enough info in Title to infer if the study contains info on DM/DA methodologies or frameworks. Accept for the next evaluation stage	Y	Y	Y	Accept	Y	Y	integrated	3	Accept	Y	Y	Physical Internet (PI, π) has been widely used for transforming and upgrading the logistics and supply chain management worldwide. This study extends the PI concept into manufacturing shop floors where typical logistics resources are converted into smart manufacturing objects (SMOs) using Internet of Things (IoT) and wireless technologies to create a RFID-enabled intelligent shop floor environmen…			Y		This study aims to fulfil the gaps by taking the RFID-enabled logistics Big Data as an example and proposes a Big Data Analytics approach. Firstly, various events under PI-enabled shop floor logistics are defined according to the SMOs’ behaviours. Secondly, shop floor logistics Big Data are defined by specific structures for presenting the associated workers, machines, materials, jobs, locations …	Unfortunately, research on PI-based Big Data is scarcely reported.	This study introduces a Big Data Analytics for PI-based logistics data which are from an intelligent environment created by deploying RFID readers, tags and wireless communication networks on the production shop floors. PI key concept like PI-box is extended into smart pallet and the data structure and transmission are reported for PI-based intelligent shop floors. With the RFID Big Data collecte…	BDA framework incl. architecture	Environment
46	1630	Google Scholar	D Puthal, S Nepal, R Ranjan…	A secure big data stream analytics framework for disaster management on the cloud	2016	… ; IEEE 14th International …						N/A	17			0		ieeexplore.ieee.org	Accept	Accept	Undecided	Yes	Accept	Study concerns DA framework adapated for DA on specialized infra (cloud) in IS domain which is in research scope. Accept	Y	Y	Y	Accept	Y	Y	stream data architecture	3	Accept	Y	Y	Cloud computing and big data analysis are gaining lots of interest across a range of applications including disaster management. These two technologies together provide the capability of real-time data analysis not only to detect emergencies in disaster areas, but also to rescue the affected people. This paper presents a framework that supports emergency event detection and alert generation by an…			Y		In this paper, we are proposing an integrated framework for disaster management. We then propose a security architecture for data streams with the aim of controlling access to the streaming data by providing endto- end security. Our solution aims to use efficient data collection, and deploy appropriate data protection within the end-to-end paradigm (source to user/query processor at the cloud), a…	Data security plays an important role in such systems. In disaster management systems, data can be originated from a variety of sources. For example, wireless sensors can be a source of data and can quickly respond to rapid changes of the environment and send the sensed data to cloud data centers. RFID sensors, surveillance cameras, social media (i.e. Twitter and Facebook) all represent sources o…	Diversity of existing big data analytics frameworks in cloud makes the process of emergency decision making for software engineers, solution architects, or infrastructure administrators challenging. To address such an issue, this study explores the holistic system framework from data collection to security framework, data analytics and alert message distribution. Here we also explored the securit…	Architectural diagram, DM process enchanced with architecture creation steps	Environment
47	1643	Google Scholar	P Angelov	Outside the box: an alternative data analytics framework	2014	Journal of Automation Mobile Robotics and Intelligent …						N/A	31			0		infona.pl	Accept	Accept	Yes	Yes	Accept	Study concerned with alternative DA framework, however, domain is not clear. Accept for next stage evaluation.	Y	Y	Y	Accept	Y	Y	New framework TEDA	3	Accept	Y	Y	In this paper, an alternative framework for data analytics is proposed which is based on the spatially-aware concepts of eccentricity and typicality which represent the density and proximity in the data space. This approach is statistical, but differs from the traditional probability theory which is frequentist in nature. It also differs from the belief and possibility-based approaches as well as…				Y	It is entirely based on the data and their mutual distribution in the data space. It does not require independence of the individual data samples (observations); on the contrary, the proposed approach builds upon their mutual dependence. It also does not require infinite number of observations and can work with as little as 3 data samples. The new typicality and eccentricity based data analytics …	The traditional probability theory, on the other hand, is based on several assumptions which do not hold in practice, such as: a) independence of the individual data samples (observations) from each other; b) large (theoretically, infinite) number of data samples (observations); c) prior assumption of the distribution or kernel (most often, normal/Gaussian). The first assumption is fully satisfie…	In this paper, a new systematic framework for data analytics, based on the typicality- and eccentricity of the data is proposed which is spatially-aware, non-frequentist and non-parametric. The proposed new typicality- and eccentricity-based data analytics (TEDA) framework is free from prior assumptions (such as Gaussian or any other specific distribution of the data, the need to have subjectivel…		Other research/industry domain frameworks
48	1651	Google Scholar	MM Zaghloul, A Ali-Eldin, M Salem	Towards a Self-service Data Analytics Framework	2013	International Journal of …						N/A	6			PDF		researchgate.net	Accept	Accept	Yes	Yes	Accept	Study concers DA framework adapted towards principles of self-service, domain is unclear. Accept for the next evaluation stage	Y	Y	Y	Accept	Y	Y	SSA	3	Accept	Y	Y	The need for Self-service data analytics is inevitable as it supports the business in making the right decisions. In this paper, we argue that self-service analytics frameworks should be based on a process-centric approach and visualized self-service components in order to meet current business demands. Further, we enunciate the need for mainly three components: Map component, Process Flow compon…				Y	The objective of the proposed framework is to enable business users meet the challenges of the traditional BI software by responding to the new analytics requirements of the business in an easy manner. To do so, the proposed framework depends on a process-centric architecture in addition to a visual interface that delivers business analytics quickly and effectively responding to the changing and …	Big Data challenge; There is a tremendous increase in the volumes, velocity and vector of data. Big data is being analyzed and stored in data warehouses and experimental areas. This data is used for complex advanced, embedded and streaming analytics. There are now very interesting sets of data in BI, which is certainly different from the traditional, more strategic or tactical forms of BI. This d…	In this paper, we proposed the Self-service business analytics framework that is based on a process-centric collaborative architecture. Further, we argued the need for mainly three components: Map component, Process Flow component and a Control Model component. Furthermore, we explained the architecture based on these components. Some parts of the proposed framework were implemented and were disc…	Architecture and control model	New BD technologies, tools, methods
49	1672	Google Scholar	A Kumar, R Shankar, A Choudhary…	A big data MapReduce framework for fault diagnosis in cloud-based manufacturing	2016	International Journal of …						N/A	24			0		Taylor & Francis	Accept	Accept	Yes	Undecided	Accept	Study concerns BDA with support of specialized programming model (MapReduce algo) in specialized infra (cloud-based) for DM task in engineering/manufacturing domain. However, it cannot be clearly inferred from Title whether the study presents DM/DA methodologies or framework or is more narrow case study . Accept for the next evaluation stage	Y	Y	Y	Accept	Y	Y	Fault	3	Accept	Y	Y	This research develops a MapReduce framework for automatic pattern recognition based on fault diagnosis by solving data imbalance problem in a cloud-based manufacturing (CBM). Fault diagnosis in a CBM system significantly contributes to reduce the product testing cost and enhances manufacturing quality. One of the major challenges facing the big data analytics in CBM is handling of data-sets, whi…			Y		To solve class imbalance problem in the first phase of our proposed framework, we analyse several techniques to deal with data imbalance problem and then a combined radial basis kernel SVM and Synthetic Minority Over-sampling TEchnique (SMOTE) classifier are used to solve the big data imbalance problem. Furthermore, performance of this method is compared with traditional data imbalance solver tec…	In this research, we propose a framework for automatic pattern recognition-based fault diagnosis by meeting the challenge posed by data imbalance problem that exists in big data-sets using RHadoop programming environment. Fault diagnosis in a manufacturing process is a practical instance in which issue of class-imbalance is highly applicable. Majority of the collected data from system will exhibi…	In the recent times, big data is at the juncture of a major breakthrough due to the exponential growth and availability of data. The traditional data mining approaches and software are unable to deal with the massive amounts of generated data. The objective of this study was to develop a MapReduce framework for automatic pattern recognition based on fault diagnosis by solving data imbalance probl…		Environment
50	1686	Google Scholar	D Singh, C Vishnu, CK Mohan	Visual big data analytics for traffic monitoring in smart city	2016	Machine Learning and …						N/A	9			0		ieeexplore.ieee.org	Accept	Accept	Yes	Undecided	Accept	Study concerns DA in the transportation domain which is in scope. However, it cannot be clearly inferred from Title whether it is full DM/DA case study and if the study presents DM/DA methodologies or framework or still focuses on the concrete aspect of vizualization. Accept for the next evaluation stage	Y	Y	Y	Accept	Y	Y	DM all steps	2	Accept	Y	N	In this paper, we propose a visual big data analytics based framework for real-time detection of traffic rule violators who ride bike without using helmet in a city scale surveillance camera network. The proposed framework will also assist the traffic police for detecting such violators in odd environmental conditions viz; hot sun, etc. Experimental results demonstrate the high classification per…	As-Is	N	N	N		N/A	N/A
51	1710	Google Scholar	T Niesen, C Houy, P Fettke…	Towards an integrative big data analysis framework for data-driven risk management in Industry 4.0	2016	System Sciences (HICSS) …						N/A	17			0		ieeexplore.ieee.org	Accept	Accept	Yes	Yes	Accept	Study concerns DA framework in the multidisciplinary domain which is in scope (Risk management/Industry). Accept	Y	Y	Y	Accept	Y	Y	RM	3	Accept	Y	Y	With the advent of Industry 4.0, industrial manufacturing systems constantly evolve into smart, interconnected production systems. Pervasive integration of information and communication technology into productional components results in massive amounts of various data. To meet the challenges that arise from an increasingly competitive market and more demanding customer requirements, technological…				Y	As a first step, we perform a requirements analysis, which yields a catalogue of risks that are of major importance to the manufacturing industry and especially Industry 4.0. Next, we develop a conceptual framework to establish methodical foundations for our concept by integrating approaches from the fields of business process management, process performance management and risk management. Based …	In this paper, we argue that assessing risks and security threats should be based on objective and transparent metrics that build on integrated real-time data in Industry 4.0 scenarios. Our goal is, thus, to develop an integrated big data analytics framework for data-driven risk management. In particular, the following two research questions will be addressed throughout the paper: (RQ1) Which kin…	In this paper, we focused on extending traditional approaches to industrial RM by a data-driven analysis framework. Leveraging big data in the context of Industry 4.0, we provided an approach integrating heterogeneous data sources to enable automated risk assessment. To evaluate our concept, we presented a software implementation and the results of expert interviews that were conducted with RM ex…	Prototype risk heatmap, integration of BPM, PPM and RM.	New BD technologies, tools, methods
